# Supplementary material for: bacLIFE: a user-friendly computational workflow for genome analysis and prediction of lifestyle-associated genes in bacteria
Source: Nat Commun. 2024 Mar 7;15:2072. doi: 10.1038/s41467-024-46302-y (PMC10920822; doi:10.1038/s41467-024-46302-y)
Supplement: Supplementary file 4 — Supplementary dataset 1-12 [file 41467_2024_46302_MOESM4_ESM.xlsx]

## Sheet: Supplementary Datasets 1
Accesion number	Cluster number	Mash representative	Strain name
GCF_000009485.1	1	clustered	Burkholderia cenocepacia J2315
GCF_000236215.2	1	clustered	Burkholderia cenocepacia H111
GCF_000333135.2	1	representative	Burkholderia cenocepacia BC7
GCF_000333155.2	1	clustered	Burkholderia cenocepacia K56-2Valvano
GCF_000755805.1	1	clustered	Burkholderia cepacia DDS7H-2
GCF_000757365.1	1	clustered	Burkholderia cepacia DWS16B-4
GCF_000981305.1	1	clustered	Burkholderia cenocepacia K56-2
GCF_001055325.1	1	clustered	Burkholderia cenocepacia 547 BMUL
GCF_001056365.1	1	clustered	Burkholderia cenocepacia 335 BMUL
GCF_001056375.1	1	clustered	Burkholderia cenocepacia 33 BMUL
GCF_001056435.1	1	clustered	Burkholderia cenocepacia 34 BCEN
GCF_001056655.1	1	clustered	Burkholderia cenocepacia 415 BMUL
GCF_001056705.1	1	clustered	Burkholderia cenocepacia 423 BMUL
GCF_001057175.1	1	clustered	Burkholderia cenocepacia 548 BMUL
GCF_001059305.1	1	clustered	Burkholderia cenocepacia 881 BCEN
GCF_001059335.1	1	clustered	Burkholderia cenocepacia 891 BCEN
GCF_001071255.1	1	clustered	Burkholderia cenocepacia 531 BMUL
GCF_001071265.1	1	clustered	Burkholderia cenocepacia 528 BCEN
GCF_001072455.1	1	clustered	Burkholderia cenocepacia 35 BMUL
GCF_001073275.1	1	clustered	Burkholderia cenocepacia 530 BMUL
GCF_001484665.1	1	clustered	Burkholderia cenocepacia ST32
GCF_001524105.1	1	clustered	Burkholderia cenocepacia FL-6-2-30-S1-D2
GCF_001531965.1	1	clustered	Burkholderia cenocepacia MSMB364WGS
GCF_001533105.1	1	clustered	Burkholderia cenocepacia MSMB383WGS
GCF_001606115.1	1	clustered	Burkholderia cenocepacia 842
GCF_001606135.1	1	clustered	Burkholderia cenocepacia 895
GCF_001718895.1	1	clustered	Burkholderia cenocepacia MSMB384WGS
GCF_001720525.1	1	clustered	Burkholderia cenocepacia AE MEH 16
GCF_001720575.1	1	clustered	Burkholderia cenocepacia GA AUH 16
GCF_001984275.1	1	clustered	Burkholderia cenocepacia VC7604
GCF_001984285.1	1	clustered	Burkholderia cenocepacia VC5486
GCF_001984315.1	1	clustered	Burkholderia cenocepacia VC9789
GCF_001984325.1	1	clustered	Burkholderia cenocepacia VC4558
GCF_001984355.1	1	clustered	Burkholderia cenocepacia VC3917
GCF_001984375.1	1	clustered	Burkholderia cenocepacia VC1255
GCF_001991115.1	1	clustered	Burkholderia cenocepacia VC2387
GCF_001991135.1	1	clustered	Burkholderia cenocepacia VC6581
GCF_001991155.1	1	clustered	Burkholderia cenocepacia VC6579
GCF_001991175.1	1	clustered	Burkholderia cenocepacia VC6905
GCF_001991195.1	1	clustered	Burkholderia cenocepacia VC7485
GCF_001991215.1	1	clustered	Burkholderia cenocepacia VC7489
GCF_001991235.1	1	clustered	Burkholderia cenocepacia VC9041
GCF_001991255.1	1	clustered	Burkholderia cenocepacia VC3929
GCF_001991275.1	1	clustered	Burkholderia cenocepacia VC5280
GCF_001991295.1	1	clustered	Burkholderia cenocepacia VC5018
GCF_001991315.1	1	clustered	Burkholderia cenocepacia VC8556
GCF_001991325.1	1	clustered	Burkholderia cenocepacia VC9612
GCF_001991355.1	1	clustered	Burkholderia cenocepacia VC10178
GCF_001991375.1	1	clustered	Burkholderia cenocepacia VC14815
GCF_001991385.1	1	clustered	Burkholderia cenocepacia VC14748
GCF_001991415.1	1	clustered	Burkholderia cenocepacia VC3868
GCF_001991435.1	1	clustered	Burkholderia cenocepacia VC4462
GCF_001991455.1	1	clustered	Burkholderia cenocepacia VC7945
GCF_001991475.1	1	clustered	Burkholderia cenocepacia VC8379
GCF_001991495.1	1	clustered	Burkholderia cenocepacia VC8057
GCF_001991515.1	1	clustered	Burkholderia cenocepacia VC6904
GCF_001991535.1	1	clustered	Burkholderia cenocepacia VC6903
GCF_001991555.1	1	clustered	Burkholderia cenocepacia VC7603
GCF_001991565.1	1	clustered	Burkholderia cenocepacia VC6906
GCF_001991595.1	1	clustered	Burkholderia cenocepacia VC7488
GCF_001991615.1	1	clustered	Burkholderia cenocepacia VC13300
GCF_001991625.1	1	clustered	Burkholderia cenocepacia VC14507
GCF_001991655.1	1	clustered	Burkholderia cenocepacia VC10878
GCF_001991665.1	1	clustered	Burkholderia cenocepacia VC14013
GCF_001991695.1	1	clustered	Burkholderia cenocepacia VC5732
GCF_001991715.1	1	clustered	Burkholderia cenocepacia VC8945
GCF_001991735.1	1	clustered	Burkholderia cenocepacia VC8946
GCF_001991745.1	1	clustered	Burkholderia cenocepacia VC8947
GCF_001991755.1	1	clustered	Burkholderia cenocepacia VC15049
GCF_001991795.1	1	clustered	Burkholderia cenocepacia VC11575
GCF_001991815.1	1	clustered	Burkholderia cenocepacia VC10287
GCF_001991835.1	1	clustered	Burkholderia cenocepacia VC13450
GCF_001991845.1	1	clustered	Burkholderia cenocepacia VC14543
GCF_001991875.1	1	clustered	Burkholderia cenocepacia VC15235
GCF_001991885.1	1	clustered	Burkholderia cenocepacia VC4927
GCF_001991915.1	1	clustered	Burkholderia cenocepacia VC7233
GCF_001991935.1	1	clustered	Burkholderia cenocepacia VC15566
GCF_001991955.1	1	clustered	Burkholderia cenocepacia VC6533
GCF_001991975.1	1	clustered	Burkholderia cenocepacia VC7692
GCF_001991995.1	1	clustered	Burkholderia cenocepacia VC7579
GCF_001992005.1	1	clustered	Burkholderia cenocepacia VC7689
GCF_001992035.1	1	clustered	Burkholderia cenocepacia VC9670
GCF_001992045.1	1	clustered	Burkholderia cenocepacia VC7780
GCF_001992075.1	1	clustered	Burkholderia cenocepacia VC7986
GCF_001992095.1	1	clustered	Burkholderia cenocepacia VC7779
GCF_001992115.1	1	clustered	Burkholderia cenocepacia VC7985
GCF_001992135.1	1	clustered	Burkholderia cenocepacia VC7378
GCF_001992155.1	1	clustered	Burkholderia cenocepacia VC7884
GCF_001992165.1	1	clustered	Burkholderia cenocepacia VC7690
GCF_001992195.1	1	clustered	Burkholderia cenocepacia VC12229
GCF_001992205.1	1	clustered	Burkholderia cenocepacia VC14637
GCF_001992225.1	1	clustered	Burkholderia cenocepacia VC6666
GCF_001992255.1	1	clustered	Burkholderia cenocepacia VC8381
GCF_001992275.1	1	clustered	Burkholderia cenocepacia VC10925
GCF_001992285.1	1	clustered	Burkholderia cenocepacia VC9478
GCF_001992315.1	1	clustered	Burkholderia cenocepacia VC7530
GCF_001992335.1	1	clustered	Burkholderia cenocepacia VC10394
GCF_001992345.1	1	clustered	Burkholderia cenocepacia VC11261
GCF_001992375.1	1	clustered	Burkholderia cenocepacia VC11903
GCF_001992385.1	1	clustered	Burkholderia cenocepacia VC15305
GCF_001992395.1	1	clustered	Burkholderia cenocepacia VC14761
GCF_001992435.1	1	clustered	Burkholderia cenocepacia VC12201
GCF_001992445.1	1	clustered	Burkholderia cenocepacia VC12821
GCF_001992475.1	1	clustered	Burkholderia cenocepacia VC13307
GCF_001992495.1	1	clustered	Burkholderia cenocepacia VC13600
GCF_001992505.1	1	clustered	Burkholderia cenocepacia VC13602
GCF_001992535.1	1	clustered	Burkholderia cenocepacia VC14802
GCF_001992555.1	1	clustered	Burkholderia cenocepacia VC14584
GCF_001992565.1	1	clustered	Burkholderia cenocepacia VC7559
GCF_001992595.1	1	clustered	Burkholderia cenocepacia VC15266
GCF_001992765.1	1	clustered	Burkholderia cenocepacia VC7576
GCF_001992785.1	1	clustered	Burkholderia cenocepacia VC8402
GCF_001992815.1	1	clustered	Burkholderia cenocepacia VC9842
GCF_001992825.1	1	clustered	Burkholderia cenocepacia VC10567
GCF_001992855.1	1	clustered	Burkholderia cenocepacia VC13178
GCF_001992875.1	1	clustered	Burkholderia cenocepacia VC7722
GCF_001992895.1	1	clustered	Burkholderia cenocepacia VC7718
GCF_001992915.1	1	clustered	Burkholderia cenocepacia VC7723
GCF_001992925.1	1	clustered	Burkholderia cenocepacia VC7880
GCF_001992955.1	1	clustered	Burkholderia cenocepacia VC4640
GCF_001992965.1	1	clustered	Burkholderia cenocepacia VC5080
GCF_001992995.1	1	clustered	Burkholderia cenocepacia VC5719
GCF_001993005.1	1	clustered	Burkholderia cenocepacia VC7393
GCF_001993035.1	1	clustered	Burkholderia cenocepacia VC7925
GCF_001993055.1	1	clustered	Burkholderia cenocepacia VC13124
GCF_001993075.1	1	clustered	Burkholderia cenocepacia VC11138
GCF_001993095.1	1	clustered	Burkholderia cenocepacia VC5402
GCF_001993115.1	1	clustered	Burkholderia cenocepacia VC13755
GCF_001993135.1	1	clustered	Burkholderia cenocepacia VC5748
GCF_001993155.1	1	clustered	Burkholderia cenocepacia VC7232
GCF_001993175.1	1	clustered	Burkholderia cenocepacia VC7580
GCF_001993185.1	1	clustered	Burkholderia cenocepacia VC7691
GCF_001993215.1	1	clustered	Burkholderia cenocepacia VC6916
GCF_001993235.1	1	clustered	Burkholderia cenocepacia VC7379
GCF_001993255.1	1	clustered	Burkholderia cenocepacia VC8222
GCF_001993275.1	1	clustered	Burkholderia cenocepacia VC9970
GCF_001993295.1	1	clustered	Burkholderia cenocepacia VC14636
GCF_001993315.1	1	clustered	Burkholderia cenocepacia VC13356
GCF_001993335.1	1	clustered	Burkholderia cenocepacia VC15221
GCF_001993355.1	1	clustered	Burkholderia cenocepacia VC6072
GCF_001993375.1	1	clustered	Burkholderia cenocepacia VC7949
GCF_001993395.1	1	clustered	Burkholderia cenocepacia VC10526
GCF_001993415.1	1	clustered	Burkholderia cenocepacia VC10926
GCF_001993435.1	1	clustered	Burkholderia cenocepacia VC7292
GCF_001993455.1	1	clustered	Burkholderia cenocepacia VC9855
GCF_001993475.1	1	clustered	Burkholderia cenocepacia VC13112
GCF_001993495.1	1	clustered	Burkholderia cenocepacia VC14762
GCF_001993515.1	1	clustered	Burkholderia cenocepacia VC14112
GCF_001993535.1	1	clustered	Burkholderia cenocepacia VC14801
GCF_001993555.1	1	clustered	Burkholderia cenocepacia VC15495
GCF_001993565.1	1	clustered	Burkholderia cenocepacia VC11482
GCF_001993635.1	1	clustered	Burkholderia cenocepacia VC14165
GCF_001993645.1	1	clustered	Burkholderia cenocepacia VC6456
GCF_001993675.1	1	clustered	Burkholderia cenocepacia VC6823
GCF_001993685.1	1	clustered	Burkholderia cenocepacia VC11747
GCF_001993715.1	1	clustered	Burkholderia cenocepacia VC14358
GCF_001993725.1	1	clustered	Burkholderia cenocepacia VC6972
GCF_001993755.1	1	clustered	Burkholderia cenocepacia VC8319
GCF_001993765.1	1	clustered	Burkholderia cenocepacia VC7879
GCF_001993795.1	1	clustered	Burkholderia cenocepacia VC9444
GCF_001993805.1	1	clustered	Burkholderia cenocepacia VC6660
GCF_001993825.1	1	clustered	Burkholderia cenocepacia VC4477
GCF_001993855.1	1	clustered	Burkholderia cenocepacia VC5506
GCF_001993875.1	1	clustered	Burkholderia cenocepacia VC13195
GCF_001993895.1	1	clustered	Burkholderia cenocepacia VC14309
GCF_001993905.1	1	clustered	Burkholderia cenocepacia VC14715
GCF_001993925.1	1	clustered	Burkholderia cenocepacia VC15185
GCF_001993945.1	1	clustered	Burkholderia cenocepacia VC15442
GCF_001993975.1	1	clustered	Burkholderia cenocepacia VC6356
GCF_001993985.1	1	clustered	Burkholderia cenocepacia VC6357
GCF_001994025.1	1	clustered	Burkholderia cenocepacia VC7741
GCF_001994035.1	1	clustered	Burkholderia cenocepacia VC6590
GCF_001994075.1	1	clustered	Burkholderia cenocepacia VC7932
GCF_001994085.1	1	clustered	Burkholderia cenocepacia VC4895
GCF_001994115.1	1	clustered	Burkholderia cenocepacia VC4386
GCF_001994135.1	1	clustered	Burkholderia cenocepacia VC5305
GCF_001994145.1	1	clustered	Burkholderia cenocepacia VC5617
GCF_001994165.1	1	clustered	Burkholderia cenocepacia VC5618
GCF_001994195.1	1	clustered	Burkholderia cenocepacia VC6901
GCF_001994205.1	1	clustered	Burkholderia cenocepacia VC6047
GCF_001994215.1	1	clustered	Burkholderia cenocepacia VC6900
GCF_001994255.1	1	clustered	Burkholderia cenocepacia VC7777
GCF_001994265.1	1	clustered	Burkholderia cenocepacia VC7526
GCF_001994285.1	1	clustered	Burkholderia cenocepacia VC7964
GCF_001994315.1	1	clustered	Burkholderia cenocepacia VC7965
GCF_001994335.1	1	clustered	Burkholderia cenocepacia VC8069
GCF_001994345.1	1	clustered	Burkholderia cenocepacia VC8068
GCF_001994375.1	1	clustered	Burkholderia cenocepacia VC8542
GCF_001994395.1	1	clustered	Burkholderia cenocepacia VC8865
GCF_001994405.1	1	clustered	Burkholderia cenocepacia VC9272
GCF_001994435.1	1	clustered	Burkholderia cenocepacia VC7933
GCF_001994445.1	1	clustered	Burkholderia cenocepacia VC10022
GCF_001994475.1	1	clustered	Burkholderia cenocepacia VC10425
GCF_001994495.1	1	clustered	Burkholderia cenocepacia VC10023
GCF_001994505.1	1	clustered	Burkholderia cenocepacia VC10414
GCF_001994535.1	1	clustered	Burkholderia cenocepacia VC5279
GCF_001994545.1	1	clustered	Burkholderia cenocepacia VC2386
GCF_001994555.1	1	clustered	Burkholderia cenocepacia VC2449
GCF_001994595.1	1	clustered	Burkholderia cenocepacia VC9040
GCF_001994605.1	1	clustered	Burkholderia cenocepacia VC5731
GCF_001994615.1	1	clustered	Burkholderia cenocepacia VC4480
GCF_001994655.1	1	clustered	Burkholderia cenocepacia VC12599
GCF_001994665.1	1	clustered	Burkholderia cenocepacia VC7348
GCF_001994695.1	1	clustered	Burkholderia cenocepacia VC13395
GCF_001994715.1	1	clustered	Burkholderia cenocepacia VC12746
GCF_001994735.1	1	clustered	Burkholderia cenocepacia VC12820
GCF_001994755.1	1	clustered	Burkholderia cenocepacia VC8412
GCF_001994775.1	1	clustered	Burkholderia cenocepacia VC6133
GCF_001994795.1	1	clustered	Burkholderia cenocepacia VC9872
GCF_001994815.1	1	clustered	Burkholderia cenocepacia VC2448
GCF_001994835.1	1	clustered	Burkholderia cenocepacia VC6917
GCF_001994855.1	1	clustered	Burkholderia cenocepacia VC5300
GCF_001994895.1	1	clustered	Burkholderia cenocepacia VC4896
GCF_001994915.1	1	clustered	Burkholderia cenocepacia VC6589
GCF_001999805.1	1	clustered	Burkholderia cenocepacia VC2307
GCF_001999885.1	1	clustered	Burkholderia cenocepacia VC12308
GCF_001999925.1	1	clustered	Burkholderia cenocepacia VC1254
GCF_002071995.1	1	clustered	Burkholderia cenocepacia BC-3
GCF_002083015.1	1	clustered	Burkholderia cenocepacia GIMC4560:Bcn122
GCF_002891135.1	1	clustered	Burkholderia cenocepacia FDAARGOS 189
GCF_002891255.1	1	clustered	Burkholderia cenocepacia FDAARGOS 187
GCF_002981275.1	1	clustered	Burkholderia cenocepacia AU19684
GCF_002981785.1	1	clustered	Burkholderia cenocepacia AU24362
GCF_003253915.1	1	clustered	Burkholderia sp. 28 3
GCF_003269225.1	1	clustered	Burkholderia cenocepacia VC230724 3
GCF_003853985.1	1	clustered	Burkholderia cenocepacia Bp9130
GCF_003854475.1	1	clustered	Burkholderia cenocepacia Bp9158
GCF_003854545.1	1	clustered	Burkholderia cenocepacia Bp9139
GCF_003854595.1	1	clustered	Burkholderia cenocepacia Bp9134
GCF_003854695.1	1	clustered	Burkholderia cenocepacia Bp8993
GCF_003938695.1	1	clustered	Burkholderia cenocepacia FDAARGOS 545
GCF_003940705.1	1	clustered	Burkholderia cenocepacia FDAARGOS 518
GCF_010500755.1	1	clustered	Burkholderia cenocepacia MS-2140
GCF_011057215.1	1	clustered	Burkholderia cenocepacia 32170
GCF_013349105.1	1	clustered	Burkholderia cenocepacia FDAARGOS 734
GCF_014357995.1	1	clustered	Burkholderia cenocepacia K56-2
GCF_015712205.1	1	clustered	Burkholderia sp. 9773 38
GCF_015712215.1	1	clustered	Burkholderia sp. 9779 493
GCF_015712225.1	1	clustered	Burkholderia sp. 9775 39
GCF_015712265.1	1	clustered	Burkholderia sp. 9777 1386
GCF_016507985.1	1	clustered	Burkholderia cenocepacia BC00028
GCF_016508245.1	1	clustered	Burkholderia cenocepacia BC00016
GCF_016508275.1	1	clustered	Burkholderia cenocepacia BC00015
GCF_017052295.1	1	clustered	Burkholderia cenocepacia 2621
GCF_017052315.1	1	clustered	Burkholderia cenocepacia 522
GCF_017565665.1	1	clustered	Burkholderia cenocepacia 2CH1
GCF_018146015.1	1	clustered	Burkholderia cenocepacia AU41613
GCF_018146065.1	1	clustered	Burkholderia cenocepacia AU40611
GCF_018146185.1	1	clustered	Burkholderia cenocepacia AU40182
GCF_018146245.1	1	clustered	Burkholderia cenocepacia AU40510
GCF_018146325.1	1	clustered	Burkholderia cenocepacia AU39573
GCF_018146815.1	1	clustered	Burkholderia cenocepacia AU36442
GCF_018146835.1	1	clustered	Burkholderia cenocepacia AU36913
GCF_018146935.1	1	clustered	Burkholderia cenocepacia AU35607
GCF_018147105.1	1	clustered	Burkholderia cenocepacia AU35279
GCF_018147495.1	1	clustered	Burkholderia cenocepacia AU32715
GCF_018147575.1	1	clustered	Burkholderia cenocepacia AU32294
GCF_018147675.1	1	clustered	Burkholderia cenocepacia AU31643
GCF_018147685.1	1	clustered	Burkholderia cenocepacia AU30920
GCF_018147955.1	1	clustered	Burkholderia cenocepacia AU21496
GCF_018148015.1	1	clustered	Burkholderia cenocepacia AU19468
GCF_018148175.1	1	clustered	Burkholderia cenocepacia AU11115
GCF_018148215.1	1	clustered	Burkholderia cenocepacia AU13650
GCF_018148275.1	1	clustered	Burkholderia cenocepacia AU8899
GCF_018148375.1	1	clustered	Burkholderia cenocepacia AU6831
GCF_018148415.1	1	clustered	Burkholderia cenocepacia AU5382
GCF_018148515.1	1	clustered	Burkholderia cenocepacia AU2629
GCF_018148525.1	1	clustered	Burkholderia cenocepacia AU1441
GCF_018148575.1	1	clustered	Burkholderia cenocepacia AU1361
GCF_018148615.1	1	clustered	Burkholderia cenocepacia AU1098
GCF_018148665.1	1	clustered	Burkholderia cenocepacia AU1082
GCF_018223765.1	1	clustered	Burkholderia cenocepacia toggle2
GCF_018223805.1	1	clustered	Burkholderia cenocepacia toggle4
GCF_018228625.1	1	clustered	Burkholderia cenocepacia toggle3
GCF_019042535.1	1	clustered	Burkholderia cenocepacia AU2857
GCF_020419105.1	1	clustered	Burkholderia cenocepacia AU38858
GCF_021892255.1	1	clustered	Burkholderia cenocepacia 2BC
GCF_900446165.1	1	clustered	Burkholderia cenocepacia NCTC13010
GCF_900446195.1	1	clustered	Burkholderia cenocepacia NCTC13417
GCF_900446215.1	1	clustered	Burkholderia cenocepacia NCTC13227
GCF_902830355.1	1	clustered	Burkholderia cenocepacia BCC0016
GCF_902830385.1	1	clustered	Burkholderia cenocepacia BCC0048
GCF_902830435.1	1	clustered	Burkholderia cenocepacia BCC0017
GCF_902830455.1	1	clustered	Burkholderia cenocepacia BCC0107
GCF_902830465.1	1	clustered	Burkholderia cenocepacia BCC0138
GCF_902830515.1	1	clustered	Burkholderia cenocepacia BCC0313
GCF_902830575.1	1	clustered	Burkholderia cenocepacia J2315
GCF_904865725.1	1	clustered	Burkholderia cepacia GCF.904865725.1
GCF_000010545.1	2	clustered	Burkholderia multivorans ATCC17616
GCF_000018505.1	2	representative	Burkholderia multivorans ATCC17616
GCF_002981315.1	2	clustered	Burkholderia multivorans AU21747
GCF_000011545.1	3	clustered	Burkholderia pseudomallei K96243
GCF_000011705.1	3	clustered	Burkholderia mallei ATCC23344
GCF_000012785.1	3	representative	Burkholderia pseudomallei 1710b
GCF_000015465.1	3	clustered	Burkholderia mallei SAVP1
GCF_000015605.1	3	clustered	Burkholderia mallei NCTC10229
GCF_000015625.1	3	clustered	Burkholderia mallei NCTC10247
GCF_000015905.1	3	clustered	Burkholderia pseudomallei 668
GCF_000015925.1	3	clustered	Burkholderia pseudomallei 1106a
GCF_000152305.1	3	clustered	Burkholderia mallei ATCC10399
GCF_000152325.1	3	clustered	Burkholderia pseudomallei 1655
GCF_000152345.1	3	clustered	Burkholderia pseudomallei Pasteur52237
GCF_000152365.1	3	clustered	Burkholderia pseudomallei S13
GCF_000152385.1	3	clustered	Burkholderia mallei FMH
GCF_000152405.1	3	clustered	Burkholderia mallei JHU
GCF_000152685.2	3	clustered	Burkholderia pseudomallei 406e
GCF_000153085.1	3	clustered	Burkholderia mallei 2002721280
GCF_000167635.1	3	clustered	Burkholderia mallei GB8horse4
GCF_000169715.1	3	clustered	Burkholderia pseudomallei 305
GCF_000169875.1	3	clustered	Burkholderia mallei PRL-20
GCF_000170435.1	3	clustered	Burkholderia pseudomallei 14
GCF_000170455.1	3	clustered	Burkholderia pseudomallei 91
GCF_000170475.1	3	clustered	Burkholderia pseudomallei 9
GCF_000170515.1	3	clustered	Burkholderia pseudomallei B7210
GCF_000170535.1	3	clustered	Burkholderia pseudomallei 7894
GCF_000170555.1	3	clustered	Burkholderia pseudomallei 112
GCF_000170575.1	3	clustered	Burkholderia pseudomallei NCTC13177
GCF_000170595.1	3	clustered	Burkholderia pseudomallei BCC215
GCF_000182195.1	3	clustered	Burkholderia pseudomallei 576
GCF_000182445.1	3	clustered	Burkholderia pseudomallei Pakistan9
GCF_000182585.2	3	clustered	Burkholderia pseudomallei MSHR346
GCF_000193455.1	3	clustered	Burkholderia pseudomallei 1710a
GCF_000193475.1	3	clustered	Burkholderia pseudomallei 1106b
GCF_000195145.1	3	clustered	Burkholderia pseudomallei Bp22
GCF_000259735.1	3	clustered	Burkholderia pseudomallei 1026a
GCF_000259755.1	3	clustered	Burkholderia pseudomallei 1258a
GCF_000259775.1	3	clustered	Burkholderia pseudomallei 1258b
GCF_000259795.1	3	clustered	Burkholderia pseudomallei 354e
GCF_000259815.1	3	clustered	Burkholderia pseudomallei 354a
GCF_000260515.1	3	clustered	Burkholderia pseudomallei 1026b
GCF_000294635.1	3	clustered	Burkholderia pseudomallei BPC006
GCF_000346205.1	3	clustered	Burkholderia pseudomallei str.MARAN
GCF_000347975.1	3	clustered	Burkholderia pseudomallei MSHR1043
GCF_000350505.1	3	clustered	Burkholderia pseudomallei NCTC13392
GCF_000401035.1	3	clustered	Burkholderia pseudomallei VEL
GCF_000401075.2	3	clustered	Burkholderia pseudomallei OB
GCF_000401095.2	3	clustered	Burkholderia pseudomallei OS
GCF_000401115.2	3	clustered	Burkholderia pseudomallei CB
GCF_000401135.2	3	clustered	Burkholderia pseudomallei CS
GCF_000410895.1	3	clustered	Burkholderia pseudomallei 406e
GCF_000439695.1	3	clustered	Burkholderia pseudomallei MSHR305
GCF_000445385.1	3	clustered	Burkholderia pseudomallei MSHR338
GCF_000452945.1	3	clustered	Burkholderia pseudomallei MSHR5858
GCF_000452965.1	3	clustered	Burkholderia pseudomallei MSHR5848
GCF_000452985.1	3	clustered	Burkholderia pseudomallei HBPUB10134a
GCF_000453005.1	3	clustered	Burkholderia pseudomallei HBPUB10303a
GCF_000454565.1	3	clustered	Burkholderia pseudomallei str.NCTC13392substr.morphotype 1
GCF_000454585.1	3	clustered	Burkholderia pseudomallei str.NCTC13392substr.morphotype 6
GCF_000454605.1	3	clustered	Burkholderia pseudomallei str.NCTC13392substr.morphotype 3
GCF_000454625.1	3	clustered	Burkholderia pseudomallei str.NCTC13392substr.morphotype 2
GCF_000454645.1	3	clustered	Burkholderia pseudomallei str.NCTC13392substr.morphotype 5
GCF_000454665.1	3	clustered	Burkholderia pseudomallei str.NCTC13392substr.morphotype 7
GCF_000454685.1	3	clustered	Burkholderia pseudomallei str.NCTC13392substr.morphotype 9
GCF_000454705.1	3	clustered	Burkholderia pseudomallei str.NCTC13392substr.morphotype 8
GCF_000464685.1	3	clustered	Burkholderia pseudomallei str.NCTC13392substr.morphotype 10
GCF_000494855.1	3	clustered	Burkholderia pseudomallei NCTC13179
GCF_000500655.1	3	clustered	Burkholderia pseudomallei MSHR6137
GCF_000511895.1	3	clustered	Burkholderia pseudomallei NCTC13178
GCF_000511915.1	3	clustered	Burkholderia pseudomallei NAU20B-16
GCF_000520895.1	3	clustered	Burkholderia pseudomallei MSHR511
GCF_000521645.1	3	clustered	Burkholderia pseudomallei MSHR146
GCF_000565365.2	3	clustered	Burkholderia mallei China 7
GCF_000565385.1	3	clustered	Burkholderia mallei strain 6
GCF_000565405.2	3	clustered	Burkholderia mallei strain 11
GCF_000565425.1	3	clustered	Burkholderia mallei 2000031281
GCF_000565445.2	3	clustered	Burkholderia mallei A188
GCF_000565465.1	3	clustered	Burkholderia mallei A193
GCF_000583835.1	3	clustered	Burkholderia pseudomallei MSHR520
GCF_000648335.1	3	clustered	Burkholderia pseudomallei PB08298010
GCF_000648355.1	3	clustered	Burkholderia pseudomallei 4900CFPatient1
GCF_000714875.1	3	clustered	Burkholderia pseudomallei MSHR5855
GCF_000755765.1	3	clustered	Burkholderia pseudomallei BDP
GCF_000755785.1	3	clustered	Burkholderia mallei FMH23344
GCF_000755825.1	3	clustered	Burkholderia pseudomallei BSR
GCF_000755845.1	3	clustered	Burkholderia mallei 6
GCF_000755865.1	3	clustered	Burkholderia mallei 23344
GCF_000755885.1	3	clustered	Burkholderia mallei BMQ
GCF_000755905.1	3	clustered	Burkholderia pseudomallei HBPUB10303a
GCF_000755925.1	3	clustered	Burkholderia pseudomallei HBPUB10134a
GCF_000755945.1	3	clustered	Burkholderia pseudomallei MSHR5858
GCF_000755965.1	3	clustered	Burkholderia pseudomallei MSHR5848
GCF_000756025.1	3	clustered	Burkholderia mallei 2000031063
GCF_000756065.1	3	clustered	Burkholderia pseudomallei MSHR5855
GCF_000756085.1	3	clustered	Burkholderia pseudomallei BGR
GCF_000756105.1	3	clustered	Burkholderia pseudomallei MSHR346
GCF_000756125.1	3	clustered	Burkholderia pseudomallei Mahidol-1106a
GCF_000756145.1	3	clustered	Burkholderia pseudomallei 1106a
GCF_000756165.1	3	clustered	Burkholderia pseudomallei MSHR1655
GCF_000756185.1	3	clustered	Burkholderia pseudomallei 576
GCF_000756865.1	3	clustered	Burkholderia mallei SR092700I
GCF_000756905.1	3	clustered	Burkholderia pseudomallei BDD
GCF_000756915.1	3	clustered	Burkholderia pseudomallei BDZ
GCF_000756925.1	3	clustered	Burkholderia pseudomallei BEB
GCF_000756975.1	3	clustered	Burkholderia pseudomallei BED
GCF_000756985.1	3	clustered	Burkholderia pseudomallei BEF
GCF_000757015.2	3	clustered	Burkholderia pseudomallei PHLS112
GCF_000757035.2	3	clustered	Burkholderia pseudomallei Pasteur52237
GCF_000757055.1	3	clustered	Burkholderia pseudomallei BDI
GCF_000757075.1	3	clustered	Burkholderia pseudomallei BDM
GCF_000757095.1	3	clustered	Burkholderia pseudomallei BDE
GCF_000757105.1	3	clustered	Burkholderia pseudomallei BDT
GCF_000757145.1	3	clustered	Burkholderia pseudomallei BFD
GCF_000757165.1	3	clustered	Burkholderia pseudomallei BGH
GCF_000757175.1	3	clustered	Burkholderia pseudomallei BGQ
GCF_000757185.1	3	clustered	Burkholderia pseudomallei BGS
GCF_000757225.1	3	clustered	Burkholderia pseudomallei BEC
GCF_000757235.1	3	clustered	Burkholderia pseudomallei BEG
GCF_000757245.1	3	clustered	Burkholderia pseudomallei BEH
GCF_000757255.1	3	clustered	Burkholderia pseudomallei BGJ
GCF_000757305.1	3	clustered	Burkholderia pseudomallei BES
GCF_000757315.2	3	clustered	Burkholderia mallei China5
GCF_000757325.1	3	clustered	Burkholderia pseudomallei PFGE BT6
GCF_000762285.1	3	clustered	Burkholderia mallei NCTC10247
GCF_000763555.1	3	clustered	Burkholderia pseudomallei BGK
GCF_000764575.1	3	clustered	Burkholderia pseudomallei NAU35A-3
GCF_000770395.1	3	clustered	Burkholderia pseudomallei MSHR62
GCF_000770415.1	3	clustered	Burkholderia pseudomallei MSHR2243
GCF_000770435.1	3	clustered	Burkholderia pseudomallei MSHR1153
GCF_000770455.1	3	clustered	Burkholderia pseudomallei B03
GCF_000770475.1	3	clustered	Burkholderia pseudomallei MSHR3965
GCF_000770495.1	3	clustered	Burkholderia pseudomallei TSV48
GCF_000770515.1	3	clustered	Burkholderia pseudomallei K42
GCF_000770535.1	3	clustered	Burkholderia pseudomallei A79A
GCF_000770565.1	3	clustered	Burkholderia pseudomallei TSV202
GCF_000773075.1	3	clustered	Burkholderia pseudomallei MSHR7504
GCF_000773085.1	3	clustered	Burkholderia pseudomallei MSHR5608
GCF_000773145.1	3	clustered	Burkholderia pseudomallei MSHR7343
GCF_000773155.1	3	clustered	Burkholderia pseudomallei MSHR5609
GCF_000773165.1	3	clustered	Burkholderia pseudomallei MSHR5613
GCF_000773215.1	3	clustered	Burkholderia pseudomallei MSHR5569
GCF_000773235.1	3	clustered	Burkholderia pseudomallei ABCPW107
GCF_000773255.1	3	clustered	Burkholderia pseudomallei MSHR5492
GCF_000773275.1	3	clustered	Burkholderia pseudomallei MSHR4378
GCF_000773295.1	3	clustered	Burkholderia pseudomallei MSHR4868
GCF_000773305.1	3	clustered	Burkholderia pseudomallei MSHR7527
GCF_000773335.1	3	clustered	Burkholderia pseudomallei MSHR5596
GCF_000773355.1	3	clustered	Burkholderia pseudomallei MSHR7498
GCF_000773365.1	3	clustered	Burkholderia pseudomallei MSHR7334
GCF_000773415.1	3	clustered	Burkholderia pseudomallei MSHR7500
GCF_000774165.1	3	clustered	Burkholderia pseudomallei MSHR543
GCF_000774175.1	3	clustered	Burkholderia pseudomallei MSHR983
GCF_000774185.1	3	clustered	Burkholderia pseudomallei MSHR4304
GCF_000774195.1	3	clustered	Burkholderia pseudomallei MSHR465J
GCF_000774245.1	3	clustered	Burkholderia pseudomallei MSHR4372
GCF_000774255.1	3	clustered	Burkholderia pseudomallei TSV43
GCF_000774265.1	3	clustered	Burkholderia pseudomallei MSHR4377
GCF_000774275.1	3	clustered	Burkholderia pseudomallei MSHR4300
GCF_000774325.1	3	clustered	Burkholderia pseudomallei MSHR4503
GCF_000774335.1	3	clustered	Burkholderia pseudomallei MSHR4032
GCF_000774345.1	3	clustered	Burkholderia pseudomallei MSHR4462
GCF_000774385.1	3	clustered	Burkholderia pseudomallei MSHR3951
GCF_000774395.1	3	clustered	Burkholderia pseudomallei MSHR4003
GCF_000774405.1	3	clustered	Burkholderia pseudomallei ABCPW91
GCF_000774415.1	3	clustered	Burkholderia pseudomallei MSHR4308
GCF_000774465.1	3	clustered	Burkholderia pseudomallei MSHR4299
GCF_000774475.1	3	clustered	Burkholderia pseudomallei MSHR3964
GCF_000774485.1	3	clustered	Burkholderia pseudomallei TSV31
GCF_000774495.1	3	clustered	Burkholderia pseudomallei ABCPW30
GCF_000774545.1	3	clustered	Burkholderia pseudomallei BDU2
GCF_000774555.1	3	clustered	Burkholderia pseudomallei MSHR4012
GCF_000774565.1	3	clustered	Burkholderia pseudomallei MSHR4375
GCF_000774575.1	3	clustered	Burkholderia pseudomallei MSHR3960
GCF_000774625.1	3	clustered	Burkholderia pseudomallei TSV25
GCF_000774635.1	3	clustered	Burkholderia pseudomallei MSHR4303
GCF_000774645.1	3	clustered	Burkholderia pseudomallei MSHR4000
GCF_000774695.1	3	clustered	Burkholderia pseudomallei MSHR303
GCF_000774705.1	3	clustered	Burkholderia pseudomallei MSHR3458
GCF_000774715.1	3	clustered	Burkholderia pseudomallei MSHR2990
GCF_000774765.1	3	clustered	Burkholderia pseudomallei MSHR1357
GCF_000774785.1	3	clustered	Burkholderia pseudomallei MSHR733
GCF_000774795.1	3	clustered	Burkholderia pseudomallei MSHR3016
GCF_000774805.1	3	clustered	Burkholderia pseudomallei MSHR1000
GCF_000774815.1	3	clustered	Burkholderia pseudomallei MSHR2451
GCF_000774865.1	3	clustered	Burkholderia pseudomallei MSHR456
GCF_000774875.1	3	clustered	Burkholderia pseudomallei MSHR332
GCF_000774885.1	3	clustered	Burkholderia pseudomallei MSHR640
GCF_000774895.1	3	clustered	Burkholderia pseudomallei MSHR449
GCF_000774945.1	3	clustered	Burkholderia pseudomallei MSHR4009
GCF_000774955.1	3	clustered	Burkholderia pseudomallei MSHR4018
GCF_000774965.1	3	clustered	Burkholderia pseudomallei ABCPW1
GCF_000774975.1	3	clustered	Burkholderia pseudomallei MSHR44
GCF_000775025.1	3	clustered	Burkholderia pseudomallei MSHR3709
GCF_000775035.1	3	clustered	Burkholderia pseudomallei MSHR3335
GCF_000775045.1	3	clustered	Burkholderia pseudomallei MSHR2138
GCF_000775085.1	3	clustered	Burkholderia pseudomallei TSV28
GCF_000775095.1	3	clustered	Burkholderia pseudomallei TSV5
GCF_000775105.1	3	clustered	Burkholderia pseudomallei TSV32
GCF_000775115.1	3	clustered	Burkholderia pseudomallei TSV44
GCF_000775165.1	3	clustered	Burkholderia pseudomallei MSHR435
GCF_000775655.1	3	clustered	Burkholderia pseudomallei MSHR1029
GCF_000775675.1	3	clustered	Burkholderia pseudomallei A79C
GCF_000775685.1	3	clustered	Burkholderia pseudomallei A79D
GCF_000932075.1	3	clustered	Burkholderia pseudomallei QCMRI BP07
GCF_000932085.1	3	clustered	Burkholderia pseudomallei QCMRI BP13
GCF_000932095.1	3	clustered	Burkholderia pseudomallei QCMRI BP28
GCF_000932105.1	3	clustered	Burkholderia pseudomallei QCMRI BP18
GCF_000932145.1	3	clustered	Burkholderia pseudomallei QCMRI BP32
GCF_000953095.1	3	clustered	Burkholderia pseudomallei 3921
GCF_000954175.1	3	clustered	Burkholderia pseudomallei vgh07
GCF_000959125.1	3	clustered	Burkholderia pseudomallei 1026b
GCF_000959145.1	3	clustered	Burkholderia pseudomallei 406e
GCF_000959165.1	3	clustered	Burkholderia mallei 2002734299
GCF_000959185.1	3	clustered	Burkholderia pseudomallei MSHR840
GCF_000959205.1	3	clustered	Burkholderia pseudomallei MSHR491
GCF_000959225.1	3	clustered	Burkholderia pseudomallei MSHR2543
GCF_000959265.1	3	clustered	Burkholderia pseudomallei 7894
GCF_000959285.1	3	clustered	Burkholderia pseudomallei K96243
GCF_000959305.1	3	clustered	Burkholderia pseudomallei MSHR668
GCF_000959345.1	3	clustered	Burkholderia pseudomallei PB08298010
GCF_000959405.1	3	clustered	Burkholderia mallei 11
GCF_000959465.1	3	clustered	Burkholderia mallei India86-567-2
GCF_000959485.1	3	clustered	Burkholderia mallei 2002734306
GCF_000959585.1	3	clustered	Burkholderia mallei KC 1092
GCF_000959625.1	3	clustered	Burkholderia mallei 2002721276
GCF_000961535.1	3	clustered	Burkholderia pseudomallei MSHR5107
GCF_000970935.1	3	clustered	Burkholderia pseudomallei MSHR1328
GCF_000970955.1	3	clustered	Burkholderia pseudomallei MSHR1079
GCF_000986905.1	3	clustered	Burkholderia mallei Ivan
GCF_001182265.1	3	clustered	Burkholderia pseudomallei EY6
GCF_001182285.1	3	clustered	Burkholderia pseudomallei ATCC23343
GCF_001182305.1	3	clustered	Burkholderia pseudomallei HA
GCF_001182325.1	3	clustered	Burkholderia pseudomallei 147
GCF_001186165.1	3	clustered	Burkholderia pseudomallei MSHR0169
GCF_001191815.1	3	clustered	Burkholderia pseudomallei C32
GCF_001192415.1	3	clustered	Burkholderia pseudomallei C36
GCF_001192815.1	3	clustered	Burkholderia pseudomallei C58
GCF_001193035.1	3	clustered	Burkholderia pseudomallei C30
GCF_001193375.1	3	clustered	Burkholderia pseudomallei 4044-138
GCF_001193615.1	3	clustered	Burkholderia pseudomallei C11
GCF_001193655.1	3	clustered	Burkholderia pseudomallei C54
GCF_001194765.1	3	clustered	Burkholderia pseudomallei C52
GCF_001194905.1	3	clustered	Burkholderia pseudomallei D19033-5008
GCF_001195065.1	3	clustered	Burkholderia pseudomallei E25
GCF_001195465.1	3	clustered	Burkholderia pseudomallei 10.96
GCF_001196125.1	3	clustered	Burkholderia pseudomallei C31
GCF_001196775.1	3	clustered	Burkholderia pseudomallei C50
GCF_001197015.1	3	clustered	Burkholderia pseudomallei C17
GCF_001197235.1	3	clustered	Burkholderia pseudomallei 6.96
GCF_001197355.1	3	clustered	Burkholderia pseudomallei 15-40
GCF_001197775.1	3	clustered	Burkholderia pseudomallei C3
GCF_001197795.1	3	clustered	Burkholderia pseudomallei C44
GCF_001197955.1	3	clustered	Burkholderia pseudomallei 488
GCF_001198755.1	3	clustered	Burkholderia pseudomallei 12-40
GCF_001199035.1	3	clustered	Burkholderia pseudomallei DR0872601
GCF_001199195.1	3	clustered	Burkholderia pseudomallei C51
GCF_001199695.1	3	clustered	Burkholderia pseudomallei C68
GCF_001199735.1	3	clustered	Burkholderia pseudomallei DR1345001
GCF_001199815.1	3	clustered	Burkholderia pseudomallei C28
GCF_001199855.1	3	clustered	Burkholderia pseudomallei K11277244-293
GCF_001200615.1	3	clustered	Burkholderia pseudomallei C1
GCF_001200935.1	3	clustered	Burkholderia pseudomallei 50496
GCF_001202135.1	3	clustered	Burkholderia pseudomallei P16604
GCF_001202415.1	3	clustered	Burkholderia pseudomallei C48
GCF_001202895.1	3	clustered	Burkholderia pseudomallei P17104
GCF_001203375.1	3	clustered	Burkholderia pseudomallei 56
GCF_001203735.1	3	clustered	Burkholderia pseudomallei DB6190100
GCF_001204155.1	3	clustered	Burkholderia pseudomallei 1596
GCF_001204275.1	3	clustered	Burkholderia pseudomallei P16504
GCF_001204455.1	3	clustered	Burkholderia pseudomallei 4033-10
GCF_001204515.1	3	clustered	Burkholderia pseudomallei C69
GCF_001205635.1	3	clustered	Burkholderia pseudomallei P16404
GCF_001205935.1	3	clustered	Burkholderia pseudomallei C22
GCF_001206455.1	3	clustered	Burkholderia pseudomallei G.Shepherd
GCF_001206495.1	3	clustered	Burkholderia pseudomallei C70
GCF_001207035.1	3	clustered	Burkholderia pseudomallei EB610304
GCF_001207055.1	3	clustered	Burkholderia pseudomallei P17004
GCF_001207675.1	3	clustered	Burkholderia pseudomallei C66
GCF_001207785.1	3	clustered	Burkholderia pseudomallei EY2
GCF_001208265.1	3	clustered	Burkholderia pseudomallei 107
GCF_001208545.1	3	clustered	Burkholderia pseudomallei C13
GCF_001209045.1	3	clustered	Burkholderia pseudomallei EY10
GCF_001209325.1	3	clustered	Burkholderia pseudomallei SW9
GCF_001209405.1	3	clustered	Burkholderia pseudomallei C15
GCF_001209505.1	3	clustered	Burkholderia pseudomallei C21
GCF_001209525.1	3	clustered	Burkholderia pseudomallei 17
GCF_001210025.1	3	clustered	Burkholderia pseudomallei D73230-3018
GCF_001210645.1	3	clustered	Burkholderia pseudomallei 4086-21
GCF_001210705.1	3	clustered	Burkholderia pseudomallei C16
GCF_001210965.1	3	clustered	Burkholderia pseudomallei C42
GCF_001211245.1	3	clustered	Burkholderia pseudomallei 561
GCF_001211305.1	3	clustered	Burkholderia pseudomallei P16304
GCF_001211345.1	3	clustered	Burkholderia pseudomallei C62
GCF_001211385.1	3	clustered	Burkholderia pseudomallei DB1989702
GCF_001211405.1	3	clustered	Burkholderia pseudomallei C26
GCF_001211505.1	3	clustered	Burkholderia pseudomallei C53
GCF_001211565.1	3	clustered	Burkholderia pseudomallei C10
GCF_001211705.1	3	clustered	Burkholderia pseudomallei P16904
GCF_001211865.1	3	clustered	Burkholderia pseudomallei C29
GCF_001212025.1	3	clustered	Burkholderia pseudomallei C2
GCF_001212065.1	3	clustered	Burkholderia pseudomallei P6
GCF_001212185.1	3	clustered	Burkholderia pseudomallei 2196
GCF_001212265.1	3	clustered	Burkholderia pseudomallei 8
GCF_001212325.1	3	clustered	Burkholderia pseudomallei C25
GCF_001212405.1	3	clustered	Burkholderia pseudomallei EY1
GCF_001212465.1	3	clustered	Burkholderia pseudomallei 296
GCF_001212705.1	3	clustered	Burkholderia pseudomallei EY3
GCF_001233045.1	3	clustered	Burkholderia pseudomallei 2396
GCF_001262275.1	3	clustered	Burkholderia pseudomallei 4094-225
GCF_001262315.1	3	clustered	Burkholderia pseudomallei 45796
GCF_001262355.1	3	clustered	Burkholderia pseudomallei ATCC15682
GCF_001270725.1	3	clustered	Burkholderia pseudomallei ST1381
GCF_001277875.1	3	clustered	Burkholderia pseudomallei vgh16R
GCF_001277895.1	3	clustered	Burkholderia pseudomallei vgh16W
GCF_001277975.1	3	clustered	Burkholderia pseudomallei 982
GCF_001278925.1	3	clustered	Burkholderia mallei Turkey4
GCF_001279165.1	3	clustered	Burkholderia mallei Turkey8
GCF_001279175.1	3	clustered	Burkholderia mallei Turkey6
GCF_001279185.1	3	clustered	Burkholderia mallei Turkey7
GCF_001279195.1	3	clustered	Burkholderia mallei Turkey5
GCF_001279245.1	3	clustered	Burkholderia mallei Turkey3
GCF_001279255.1	3	clustered	Burkholderia mallei Turkey9
GCF_001279265.1	3	clustered	Burkholderia mallei Turkey10
GCF_001279275.1	3	clustered	Burkholderia mallei Turkey1
GCF_001279325.1	3	clustered	Burkholderia mallei Turkey2
GCF_001318245.1	3	clustered	Burkholderia pseudomallei Bp1651
GCF_001320065.1	3	clustered	Burkholderia pseudomallei EY8
GCF_001320105.1	3	clustered	Burkholderia pseudomallei 4094-0081
GCF_001320145.1	3	clustered	Burkholderia pseudomallei 115
GCF_001320185.1	3	clustered	Burkholderia pseudomallei 4
GCF_001320215.1	3	clustered	Burkholderia pseudomallei 6
GCF_001320255.1	3	clustered	Burkholderia pseudomallei JAM
GCF_001320285.1	3	clustered	Burkholderia pseudomallei 20
GCF_001320325.1	3	clustered	Burkholderia pseudomallei AH4
GCF_001320365.1	3	clustered	Burkholderia pseudomallei 59
GCF_001320395.1	3	clustered	Burkholderia pseudomallei 612
GCF_001320425.1	3	clustered	Burkholderia pseudomallei AH3
GCF_001320465.1	3	clustered	Burkholderia pseudomallei 11
GCF_001320505.1	3	clustered	Burkholderia pseudomallei EB5661
GCF_001320545.1	3	clustered	Burkholderia pseudomallei KAS
GCF_001320585.1	3	clustered	Burkholderia pseudomallei 54
GCF_001320615.1	3	clustered	Burkholderia pseudomallei EM1157
GCF_001320645.1	3	clustered	Burkholderia pseudomallei 48
GCF_001320685.1	3	clustered	Burkholderia pseudomallei 2796
GCF_001320725.1	3	clustered	Burkholderia pseudomallei 4090-0390
GCF_001320755.1	3	clustered	Burkholderia pseudomallei 33
GCF_001320795.1	3	clustered	Burkholderia pseudomallei 10
GCF_001320825.1	3	clustered	Burkholderia pseudomallei C37
GCF_001320865.1	3	clustered	Burkholderia pseudomallei C61
GCF_001320905.1	3	clustered	Burkholderia pseudomallei C6
GCF_001320945.1	3	clustered	Burkholderia pseudomallei C4
GCF_001320985.1	3	clustered	Burkholderia pseudomallei C9
GCF_001321015.1	3	clustered	Burkholderia pseudomallei C7
GCF_001321045.1	3	clustered	Burkholderia pseudomallei C8
GCF_001321065.1	3	clustered	Burkholderia pseudomallei C12
GCF_001321085.1	3	clustered	Burkholderia pseudomallei C46
GCF_001321105.1	3	clustered	Burkholderia pseudomallei C45
GCF_001321125.1	3	clustered	Burkholderia pseudomallei C43
GCF_001321145.1	3	clustered	Burkholderia pseudomallei C47
GCF_001321165.1	3	clustered	Burkholderia pseudomallei C27
GCF_001321185.1	3	clustered	Burkholderia pseudomallei C24
GCF_001321205.1	3	clustered	Burkholderia pseudomallei C23
GCF_001321225.1	3	clustered	Burkholderia pseudomallei C64
GCF_001321245.1	3	clustered	Burkholderia pseudomallei C63
GCF_001321265.1	3	clustered	Burkholderia pseudomallei C65
GCF_001321285.1	3	clustered	Burkholderia pseudomallei C67
GCF_001321305.1	3	clustered	Burkholderia pseudomallei C14
GCF_001321325.1	3	clustered	Burkholderia pseudomallei C18
GCF_001321345.1	3	clustered	Burkholderia pseudomallei C20
GCF_001321365.1	3	clustered	Burkholderia pseudomallei C19
GCF_001321385.1	3	clustered	Burkholderia pseudomallei C49
GCF_001321405.1	3	clustered	Burkholderia pseudomallei C57
GCF_001321425.1	3	clustered	Burkholderia pseudomallei C59
GCF_001321445.1	3	clustered	Burkholderia pseudomallei C60
GCF_001321465.1	3	clustered	Burkholderia pseudomallei C41
GCF_001321485.1	3	clustered	Burkholderia pseudomallei C56
GCF_001321505.1	3	clustered	Burkholderia pseudomallei C39
GCF_001321525.1	3	clustered	Burkholderia pseudomallei C40
GCF_001321545.1	3	clustered	Burkholderia pseudomallei C38
GCF_001321565.1	3	clustered	Burkholderia pseudomallei C35
GCF_001321585.1	3	clustered	Burkholderia pseudomallei C33
GCF_001321605.1	3	clustered	Burkholderia pseudomallei C34
GCF_001321625.1	3	clustered	Burkholderia pseudomallei C55
GCF_001326895.1	3	clustered	Burkholderia pseudomallei 2746b
GCF_001326915.1	3	clustered	Burkholderia pseudomallei DM1534200
GCF_001326935.1	3	clustered	Burkholderia pseudomallei EY4
GCF_001326955.1	3	clustered	Burkholderia pseudomallei EY5
GCF_001326975.1	3	clustered	Burkholderia pseudomallei 153
GCF_001326995.1	3	clustered	Burkholderia pseudomallei EM2107
GCF_001327015.1	3	clustered	Burkholderia pseudomallei 4009-19
GCF_001327035.1	3	clustered	Burkholderia pseudomallei DB3072900
GCF_001327055.1	3	clustered	Burkholderia pseudomallei 7796
GCF_001327075.1	3	clustered	Burkholderia pseudomallei 49796
GCF_001327095.1	3	clustered	Burkholderia pseudomallei EM1026601
GCF_001327115.1	3	clustered	Burkholderia pseudomallei 1796
GCF_001327135.1	3	clustered	Burkholderia pseudomallei EY7
GCF_001327155.1	3	clustered	Burkholderia pseudomallei 3596
GCF_001327175.1	3	clustered	Burkholderia pseudomallei D107310-3154
GCF_001327195.1	3	clustered	Burkholderia pseudomallei I64043-3096
GCF_001327215.1	3	clustered	Burkholderia pseudomallei DB
GCF_001327235.1	3	clustered	Burkholderia pseudomallei DC
GCF_001327255.1	3	clustered	Burkholderia pseudomallei Soil
GCF_001327275.1	3	clustered	Burkholderia pseudomallei D68346-3058
GCF_001327295.1	3	clustered	Burkholderia pseudomallei 10996
GCF_001327315.1	3	clustered	Burkholderia pseudomallei 490
GCF_001327335.1	3	clustered	Burkholderia pseudomallei 7896
GCF_001327355.1	3	clustered	Burkholderia pseudomallei 7996
GCF_001327375.1	3	clustered	Burkholderia pseudomallei 15-10
GCF_001327395.1	3	clustered	Burkholderia pseudomallei 708a
GCF_001327415.1	3	clustered	Burkholderia pseudomallei BRI
GCF_001327435.1	3	clustered	Burkholderia pseudomallei E8
GCF_001327455.1	3	clustered	Burkholderia pseudomallei EY9
GCF_001327475.1	3	clustered	Burkholderia pseudomallei SW1
GCF_001327495.1	3	clustered	Burkholderia pseudomallei TRF661
GCF_001327515.1	3	clustered	Burkholderia pseudomallei P15704
GCF_001327535.1	3	clustered	Burkholderia pseudomallei 35
GCF_001327555.1	3	clustered	Burkholderia pseudomallei E0387
GCF_001327575.1	3	clustered	Burkholderia pseudomallei AH1
GCF_001445635.1	3	clustered	Burkholderia pseudomallei RF43Bp22
GCF_001445855.1	3	clustered	Burkholderia pseudomallei Gu1909a
GCF_001445865.1	3	clustered	Burkholderia pseudomallei MSHR1950
GCF_001445875.1	3	clustered	Burkholderia pseudomallei RF67BP1
GCF_001445915.1	3	clustered	Burkholderia pseudomallei RF6BP15
GCF_001445925.1	3	clustered	Burkholderia pseudomallei NRF80Bp1
GCF_001445955.1	3	clustered	Burkholderia pseudomallei MSHR465a
GCF_001445975.1	3	clustered	Burkholderia pseudomallei NAU14B6
GCF_001445985.1	3	clustered	Burkholderia pseudomallei NAU20B16
GCF_001446005.1	3	clustered	Burkholderia pseudomallei NAU24B3
GCF_001446035.1	3	clustered	Burkholderia pseudomallei NAU44A6
GCF_001446055.1	3	clustered	Burkholderia pseudomallei NCTC13178
GCF_001446075.1	3	clustered	Burkholderia pseudomallei NCTC13179
GCF_001446095.1	3	clustered	Burkholderia pseudomallei PHLS9
GCF_001446115.1	3	clustered	Burkholderia pseudomallei RF85Bp37
GCF_001446125.1	3	clustered	Burkholderia pseudomallei RNS3Bp1
GCF_001446155.1	3	clustered	Burkholderia pseudomallei RNS7Bp6
GCF_001446175.1	3	clustered	Burkholderia pseudomallei Songkhla34W2
GCF_001608335.1	3	clustered	Burkholderia mallei Kweiyang#4
GCF_001608345.1	3	clustered	Burkholderia mallei Budapest
GCF_001608365.1	3	clustered	Burkholderia mallei 102
GCF_001608415.1	3	clustered	Burkholderia mallei BURK081
GCF_001608455.1	3	clustered	Burkholderia mallei BURK080
GCF_001611585.1	3	clustered	Burkholderia pseudomallei PtBps01
GCF_001637005.1	3	clustered	Burkholderia pseudomallei NAU33A-5
GCF_001637015.1	3	clustered	Burkholderia pseudomallei NAU21B-13
GCF_001637025.1	3	clustered	Burkholderia pseudomallei NAU35B-7
GCF_001642555.1	3	clustered	Burkholderia pseudomallei PHLS6
GCF_001695715.1	3	clustered	Burkholderia pseudomallei M1
GCF_001695735.1	3	clustered	Burkholderia pseudomallei MS
GCF_001715185.1	3	clustered	Burkholderia mallei 3712
GCF_001729545.1	3	clustered	Burkholderia mallei Bahrain1
GCF_001831355.1	3	clustered	Burkholderia mallei 3076
GCF_001885195.1	3	clustered	Burkholderia pseudomallei VB976100
GCF_001887555.1	3	clustered	Burkholderia pseudomallei Burk178-Type1
GCF_001887575.1	3	clustered	Burkholderia pseudomallei Burk178-Type2
GCF_001905265.1	3	clustered	Burkholderia pseudomallei 110
GCF_001905275.1	3	clustered	Burkholderia mallei V-120
GCF_001974745.1	3	clustered	Burkholderia pseudomallei MSHR6522
GCF_001975065.1	3	clustered	Burkholderia pseudomallei MSHR7929
GCF_001975085.1	3	clustered	Burkholderia pseudomallei MSHR6755
GCF_001975105.1	3	clustered	Burkholderia pseudomallei MSHR5864
GCF_001975125.1	3	clustered	Burkholderia pseudomallei MSHR4083
GCF_001975145.1	3	clustered	Burkholderia pseudomallei MSHR3763
GCF_001976165.1	3	clustered	Burkholderia pseudomallei 2002721738
GCF_001976175.1	3	clustered	Burkholderia pseudomallei 2002721712
GCF_001976185.1	3	clustered	Burkholderia pseudomallei 2002721784
GCF_001976195.1	3	clustered	Burkholderia pseudomallei 2002721183
GCF_001976245.1	3	clustered	Burkholderia pseudomallei 2002721787
GCF_001976255.1	3	clustered	Burkholderia pseudomallei 2002721772
GCF_001976265.1	3	clustered	Burkholderia pseudomallei 2002721788
GCF_001976275.1	3	clustered	Burkholderia pseudomallei 3904b
GCF_001976325.1	3	clustered	Burkholderia pseudomallei 3913a
GCF_001976335.1	3	clustered	Burkholderia pseudomallei 4151a
GCF_001976345.1	3	clustered	Burkholderia pseudomallei 3943a
GCF_001976385.1	3	clustered	Burkholderia pseudomallei 2002721786
GCF_001976395.1	3	clustered	Burkholderia pseudomallei 2002721741
GCF_001976405.1	3	clustered	Burkholderia pseudomallei 2002721785
GCF_001976415.1	3	clustered	Burkholderia pseudomallei 2002721740
GCF_001976465.1	3	clustered	Burkholderia pseudomallei 2002721789
GCF_001976475.1	3	clustered	Burkholderia pseudomallei 4027a
GCF_001976485.1	3	clustered	Burkholderia pseudomallei 4069a
GCF_001976495.1	3	clustered	Burkholderia pseudomallei 4032a
GCF_001976545.1	3	clustered	Burkholderia pseudomallei 4108a
GCF_001976565.1	3	clustered	Burkholderia pseudomallei 4147a
GCF_001976575.1	3	clustered	Burkholderia pseudomallei 4114a
GCF_001976585.1	3	clustered	Burkholderia pseudomallei 4112a
GCF_001976625.1	3	clustered	Burkholderia pseudomallei 4169d
GCF_001976645.1	3	clustered	Burkholderia pseudomallei 4179a
GCF_001976655.1	3	clustered	Burkholderia pseudomallei 4166a
GCF_001976675.1	3	clustered	Burkholderia pseudomallei 4263b
GCF_001976685.1	3	clustered	Burkholderia pseudomallei 4175a
GCF_001976725.1	3	clustered	Burkholderia pseudomallei 4187a
GCF_001976735.1	3	clustered	Burkholderia pseudomallei 4191a
GCF_001976755.1	3	clustered	Burkholderia pseudomallei 3944b
GCF_001976785.1	3	clustered	Burkholderia pseudomallei 3997a
GCF_001976805.1	3	clustered	Burkholderia pseudomallei RF6-BP26
GCF_001976815.1	3	clustered	Burkholderia pseudomallei RF6-BP2
GCF_001976825.1	3	clustered	Burkholderia pseudomallei RF6-BP15
GCF_001976865.1	3	clustered	Burkholderia pseudomallei RF8-BP2
GCF_001976885.1	3	clustered	Burkholderia pseudomallei RF8-BP5
GCF_001976895.1	3	clustered	Burkholderia pseudomallei RF49-BP2
GCF_001976905.1	3	clustered	Burkholderia pseudomallei RF43-BP22
GCF_001976925.1	3	clustered	Burkholderia pseudomallei NRF57-BP67
GCF_001976965.1	3	clustered	Burkholderia pseudomallei RF62-BP41
GCF_001976975.1	3	clustered	Burkholderia pseudomallei NRF60-BP4
GCF_001977005.1	3	clustered	Burkholderia pseudomallei INT2-BP24
GCF_001977015.1	3	clustered	Burkholderia pseudomallei INT2-BP38
GCF_001977045.1	3	clustered	Burkholderia pseudomallei INT2-BP61
GCF_001977055.1	3	clustered	Burkholderia pseudomallei INT2-BP133
GCF_001977085.1	3	clustered	Burkholderia pseudomallei INT4-BP18
GCF_001977095.1	3	clustered	Burkholderia pseudomallei 319a
GCF_001977125.1	3	clustered	Burkholderia pseudomallei RNS7-Bp6
GCF_001977135.1	3	clustered	Burkholderia pseudomallei RNS3-Bp1
GCF_001977165.1	3	clustered	Burkholderia pseudomallei RNS8-BP1
GCF_001977185.1	3	clustered	Burkholderia pseudomallei Ubon-P19-Bp57
GCF_001977195.1	3	clustered	Burkholderia pseudomallei Ubon-P19-Bp25
GCF_001977225.1	3	clustered	Burkholderia pseudomallei Ubon-P19-Bp45
GCF_001977245.1	3	clustered	Burkholderia pseudomallei Ubon-P23-Bp05
GCF_001977265.1	3	clustered	Burkholderia pseudomallei Ubon-P23-Bp21
GCF_001977275.1	3	clustered	Burkholderia pseudomallei Ubon-P45-Bp30
GCF_001977285.1	3	clustered	Burkholderia pseudomallei Ubon-P23-Bp20
GCF_001977325.1	3	clustered	Burkholderia pseudomallei MSHR0730
GCF_001977345.1	3	clustered	Burkholderia pseudomallei MSHR0644
GCF_001977365.1	3	clustered	Burkholderia pseudomallei MSHR0503
GCF_001977375.1	3	clustered	Burkholderia pseudomallei 4210a
GCF_001977385.1	3	clustered	Burkholderia pseudomallei 4228b
GCF_001977425.1	3	clustered	Burkholderia pseudomallei RF4-BP80
GCF_001977435.1	3	clustered	Burkholderia pseudomallei RF44-BP52
GCF_001977465.1	3	clustered	Burkholderia pseudomallei RF49-BP5
GCF_001977475.1	3	clustered	Burkholderia pseudomallei RF49-BP7
GCF_001977495.1	3	clustered	Burkholderia pseudomallei NRF57-BP22
GCF_001977525.1	3	clustered	Burkholderia pseudomallei NRF57-BP62
GCF_001977545.1	3	clustered	Burkholderia pseudomallei NRF57-BP64
GCF_001977565.1	3	clustered	Burkholderia pseudomallei RF61-BP2
GCF_001977575.1	3	clustered	Burkholderia pseudomallei NRF60-BP3
GCF_001977605.1	3	clustered	Burkholderia pseudomallei RF63-BP1
GCF_001977615.1	3	clustered	Burkholderia pseudomallei RF63-BP2
GCF_001977645.1	3	clustered	Burkholderia pseudomallei RF67-BP1
GCF_001977655.1	3	clustered	Burkholderia pseudomallei RF68-BP5
GCF_001977675.1	3	clustered	Burkholderia pseudomallei NRF77-BP3
GCF_001977695.1	3	clustered	Burkholderia pseudomallei SBCT-RF80-BP1
GCF_001977725.1	3	clustered	Burkholderia pseudomallei RF85-BP37
GCF_001977735.1	3	clustered	Burkholderia pseudomallei INT2-BP12
GCF_001977745.1	3	clustered	Burkholderia pseudomallei RF87-BP2
GCF_001977785.1	3	clustered	Burkholderia pseudomallei INT2-BP89
GCF_001977805.1	3	clustered	Burkholderia pseudomallei INT2-BP102
GCF_001977815.1	3	clustered	Burkholderia pseudomallei INT2-BP105
GCF_001977825.1	3	clustered	Burkholderia pseudomallei INT2-BP100
GCF_001977865.1	3	clustered	Burkholderia pseudomallei INT2-BP127
GCF_001977875.1	3	clustered	Burkholderia pseudomallei INT2-BP175
GCF_001977885.1	3	clustered	Burkholderia pseudomallei INT2-BP184
GCF_001977915.1	3	clustered	Burkholderia pseudomallei INT2-BP214
GCF_001977945.1	3	clustered	Burkholderia pseudomallei INT2-BP217
GCF_001977955.1	3	clustered	Burkholderia pseudomallei INT2-BP241
GCF_001977975.1	3	clustered	Burkholderia pseudomallei INT2-BP235
GCF_001978005.1	3	clustered	Burkholderia pseudomallei INT2-BP264
GCF_001978015.1	3	clustered	Burkholderia pseudomallei Ubon-P19-Bp11
GCF_001978045.1	3	clustered	Burkholderia pseudomallei Ubon-P19-Bp34
GCF_001978055.1	3	clustered	Burkholderia pseudomallei Ubon-P23-Bp38
GCF_001978085.1	3	clustered	Burkholderia pseudomallei Ubon-P44-Bp11
GCF_001978105.1	3	clustered	Burkholderia pseudomallei Ubon-P44-Bp26
GCF_001978115.1	3	clustered	Burkholderia pseudomallei Ubon-P44-Bp10
GCF_001978125.1	3	clustered	Burkholderia pseudomallei Ubon-P44-Bp34
GCF_001978165.1	3	clustered	Burkholderia pseudomallei MSHR0487
GCF_001978175.1	3	clustered	Burkholderia pseudomallei Ubon-P45-Bp25
GCF_001978185.1	3	clustered	Burkholderia pseudomallei MSHR0465A
GCF_001978205.1	3	clustered	Burkholderia pseudomallei MSHR0776
GCF_001978245.1	3	clustered	Burkholderia pseudomallei NAU2B-1
GCF_001978265.1	3	clustered	Burkholderia pseudomallei NAU2B-6
GCF_001978285.1	3	clustered	Burkholderia pseudomallei NAU2B-5
GCF_001978295.1	3	clustered	Burkholderia pseudomallei NAU2B-8
GCF_001978325.1	3	clustered	Burkholderia pseudomallei NAU2B-11
GCF_001978345.1	3	clustered	Burkholderia pseudomallei NAU2B-9
GCF_001978365.1	3	clustered	Burkholderia pseudomallei NAU13B-1
GCF_001978385.1	3	clustered	Burkholderia pseudomallei NAU2B-12
GCF_001978405.1	3	clustered	Burkholderia pseudomallei NAU14A-1
GCF_001978415.1	3	clustered	Burkholderia pseudomallei NAU14A-2
GCF_001978445.1	3	clustered	Burkholderia pseudomallei NAU14A-4
GCF_001978455.1	3	clustered	Burkholderia pseudomallei NAU14A-5
GCF_001978485.1	3	clustered	Burkholderia pseudomallei NAU14A-10
GCF_001978505.1	3	clustered	Burkholderia pseudomallei NAU14A-8
GCF_001978515.1	3	clustered	Burkholderia pseudomallei NAU14B-1
GCF_001978525.1	3	clustered	Burkholderia pseudomallei NAU14B-2
GCF_001978565.1	3	clustered	Burkholderia pseudomallei NAU14B-3
GCF_001978585.1	3	clustered	Burkholderia pseudomallei NAU14B-5
GCF_001978605.1	3	clustered	Burkholderia pseudomallei NAU14B-6
GCF_001978615.1	3	clustered	Burkholderia pseudomallei NAU14B-8
GCF_001978635.1	3	clustered	Burkholderia pseudomallei NAU14B-9
GCF_001978665.1	3	clustered	Burkholderia pseudomallei NAU14B-10
GCF_001978675.1	3	clustered	Burkholderia pseudomallei NAU20B-5
GCF_001978705.1	3	clustered	Burkholderia pseudomallei NAU20B-2
GCF_001978725.1	3	clustered	Burkholderia pseudomallei NAU20B-8
GCF_001978745.1	3	clustered	Burkholderia pseudomallei NAU21B-4
GCF_001978765.1	3	clustered	Burkholderia pseudomallei NAU21B-3
GCF_001978785.1	3	clustered	Burkholderia pseudomallei NAU21B-7
GCF_001978795.1	3	clustered	Burkholderia pseudomallei NAU21B-11
GCF_001978825.1	3	clustered	Burkholderia pseudomallei NAU22A-3
GCF_001978835.1	3	clustered	Burkholderia pseudomallei NAU22A-5
GCF_001978865.1	3	clustered	Burkholderia pseudomallei NAU22B-1
GCF_001978875.1	3	clustered	Burkholderia pseudomallei NAU24B-3
GCF_001978905.1	3	clustered	Burkholderia pseudomallei NAU33A-6
GCF_001978925.1	3	clustered	Burkholderia pseudomallei NAU35A-2
GCF_001978935.1	3	clustered	Burkholderia pseudomallei NAU35A-4
GCF_001978965.1	3	clustered	Burkholderia pseudomallei NAU35B-2
GCF_001978985.1	3	clustered	Burkholderia pseudomallei NAU35B-3
GCF_001978995.1	3	clustered	Burkholderia pseudomallei NAU44A-2
GCF_001979015.1	3	clustered	Burkholderia pseudomallei NAU35B-4
GCF_001979045.1	3	clustered	Burkholderia pseudomallei NAU44A-6
GCF_001979065.1	3	clustered	Burkholderia pseudomallei NAU44A-9
GCF_001979085.1	3	clustered	Burkholderia pseudomallei MSHR0099
GCF_001979105.1	3	clustered	Burkholderia pseudomallei MSHR0073
GCF_001979115.1	3	clustered	Burkholderia pseudomallei MSHR0800
GCF_001979135.1	3	clustered	Burkholderia pseudomallei MSHR0952
GCF_001979165.1	3	clustered	Burkholderia pseudomallei MSHR2053
GCF_001979175.1	3	clustered	Burkholderia pseudomallei MSHR1048
GCF_001979195.1	3	clustered	Burkholderia pseudomallei MSHR0663
GCF_001979215.1	3	clustered	Burkholderia pseudomallei MSHR1218
GCF_001979245.1	3	clustered	Burkholderia pseudomallei MSHR1418
GCF_001979255.1	3	clustered	Burkholderia pseudomallei MSHR1821
GCF_001979275.1	3	clustered	Burkholderia pseudomallei MSHR1286
GCF_001979285.1	3	clustered	Burkholderia pseudomallei MSHR1290
GCF_001979325.1	3	clustered	Burkholderia pseudomallei MSHR1300
GCF_001979335.1	3	clustered	Burkholderia pseudomallei MSHR3042
GCF_001979345.1	3	clustered	Burkholderia pseudomallei MSHR0087
GCF_001979385.1	3	clustered	Burkholderia pseudomallei MSHR1088
GCF_001979405.1	3	clustered	Burkholderia pseudomallei MSHR1888
GCF_001979415.1	3	clustered	Burkholderia pseudomallei MSHR1879
GCF_001979435.1	3	clustered	Burkholderia pseudomallei GU-1909A
GCF_001979455.1	3	clustered	Burkholderia pseudomallei GU-2143A
GCF_001979485.1	3	clustered	Burkholderia pseudomallei MSHR0391
GCF_001979495.1	3	clustered	Burkholderia pseudomallei MSHR0376
GCF_001979505.1	3	clustered	Burkholderia pseudomallei MSHR1660
GCF_001979545.1	3	clustered	Burkholderia pseudomallei MSHR0443
GCF_001979565.1	3	clustered	Burkholderia pseudomallei MSHR1670
GCF_001979585.1	3	clustered	Burkholderia pseudomallei MSHR1672
GCF_001979595.1	3	clustered	Burkholderia pseudomallei MSHR1677
GCF_001979615.1	3	clustered	Burkholderia pseudomallei MSHR1676
GCF_001979645.1	3	clustered	Burkholderia pseudomallei MSHR1678
GCF_001979665.1	3	clustered	Burkholderia pseudomallei MSHR1679
GCF_001979675.1	3	clustered	Burkholderia pseudomallei MSHR1682
GCF_001979695.1	3	clustered	Burkholderia pseudomallei MSHR1683
GCF_001979725.1	3	clustered	Burkholderia pseudomallei MSHR1684
GCF_001979745.1	3	clustered	Burkholderia pseudomallei MSHR1685
GCF_001979755.1	3	clustered	Burkholderia pseudomallei MSHR1688
GCF_001979765.1	3	clustered	Burkholderia pseudomallei MSHR2845
GCF_001979805.1	3	clustered	Burkholderia pseudomallei MSHR2849
GCF_001979815.1	3	clustered	Burkholderia pseudomallei MSHR3107
GCF_001979835.1	3	clustered	Burkholderia pseudomallei MSHR3106
GCF_001979865.1	3	clustered	Burkholderia pseudomallei MSHR3030
GCF_001979885.1	3	clustered	Burkholderia pseudomallei MSHR1289
GCF_001979895.1	3	clustered	Burkholderia pseudomallei MSHR0232
GCF_001979905.1	3	clustered	Burkholderia pseudomallei MSHR0200
GCF_001979945.1	3	clustered	Burkholderia pseudomallei MSHR0295
GCF_001979965.1	3	clustered	Burkholderia pseudomallei MSHR0474
GCF_001979975.1	3	clustered	Burkholderia pseudomallei MSHR0347
GCF_001979995.1	3	clustered	Burkholderia pseudomallei MSHR1079
GCF_001980025.1	3	clustered	Burkholderia pseudomallei PHLS-9
GCF_001980045.1	3	clustered	Burkholderia pseudomallei MSHR0445A
GCF_001980065.1	3	clustered	Burkholderia pseudomallei MSHR0296
GCF_001980075.1	3	clustered	Burkholderia pseudomallei MSHR0120
GCF_001980105.1	3	clustered	Burkholderia pseudomallei MSHR0911
GCF_001980125.1	3	clustered	Burkholderia pseudomallei MSHR2825
GCF_001980145.1	3	clustered	Burkholderia pseudomallei MSHR3499
GCF_001980155.1	3	clustered	Burkholderia pseudomallei MSHR3662
GCF_001980175.1	3	clustered	Burkholderia pseudomallei MSHR3841
GCF_001980205.1	3	clustered	Burkholderia pseudomallei MSHR3876
GCF_001980215.1	3	clustered	Burkholderia pseudomallei MSHR3998
GCF_001980245.1	3	clustered	Burkholderia pseudomallei MSHR4250
GCF_001980265.1	3	clustered	Burkholderia pseudomallei MSHR3974
GCF_001980275.1	3	clustered	Burkholderia pseudomallei MSHR4301
GCF_001980305.1	3	clustered	Burkholderia pseudomallei MSHR4483
GCF_001980315.1	3	clustered	Burkholderia pseudomallei MSHR4504
GCF_001980335.1	3	clustered	Burkholderia pseudomallei MSHR4637
GCF_001980365.1	3	clustered	Burkholderia pseudomallei MSHR4638
GCF_001980385.1	3	clustered	Burkholderia pseudomallei MSHR4735
GCF_001980395.1	3	clustered	Burkholderia pseudomallei MSHR4736
GCF_001980425.1	3	clustered	Burkholderia pseudomallei MSHR4737
GCF_001980435.1	3	clustered	Burkholderia pseudomallei MSHR4738
GCF_001980465.1	3	clustered	Burkholderia pseudomallei MSHR4749
GCF_001980485.1	3	clustered	Burkholderia pseudomallei MSHR4750
GCF_001980495.1	3	clustered	Burkholderia pseudomallei MSHR1141
GCF_001980515.1	3	clustered	Burkholderia pseudomallei DW10
GCF_001980545.1	3	clustered	Burkholderia pseudomallei DW7
GCF_001980565.1	3	clustered	Burkholderia pseudomallei NAU33A-4
GCF_001980585.1	3	clustered	Burkholderia pseudomallei MSHR5089
GCF_001980605.1	3	clustered	Burkholderia pseudomallei MSHR5093
GCF_001980625.1	3	clustered	Burkholderia pseudomallei MSHR5086
GCF_001980645.1	3	clustered	Burkholderia pseudomallei MSHR5100
GCF_001980655.1	3	clustered	Burkholderia pseudomallei MSHR5104
GCF_001980675.1	3	clustered	Burkholderia pseudomallei MSHR5105
GCF_001980695.1	3	clustered	Burkholderia pseudomallei 5598b
GCF_001980725.1	3	clustered	Burkholderia pseudomallei 316a
GCF_001980735.1	3	clustered	Burkholderia pseudomallei 5598ci
GCF_001980755.1	3	clustered	Burkholderia pseudomallei 316c
GCF_001980775.1	3	clustered	Burkholderia pseudomallei 402a
GCF_001980805.1	3	clustered	Burkholderia pseudomallei 577cii
GCF_001980815.1	3	clustered	Burkholderia pseudomallei 577ci
GCF_001980835.1	3	clustered	Burkholderia pseudomallei 577d
GCF_001980845.1	3	clustered	Burkholderia pseudomallei 858ai
GCF_001980885.1	3	clustered	Burkholderia pseudomallei 858d
GCF_001980895.1	3	clustered	Burkholderia pseudomallei 942a
GCF_001980905.1	3	clustered	Burkholderia pseudomallei 979bi
GCF_001980915.1	3	clustered	Burkholderia pseudomallei 975d
GCF_001980965.1	3	clustered	Burkholderia pseudomallei 984a
GCF_001980985.1	3	clustered	Burkholderia pseudomallei 979bii
GCF_001980995.1	3	clustered	Burkholderia pseudomallei 2374a
GCF_001981025.1	3	clustered	Burkholderia pseudomallei 2374b
GCF_001981045.1	3	clustered	Burkholderia pseudomallei 2381a
GCF_001981055.1	3	clustered	Burkholderia pseudomallei 2381c
GCF_001981085.1	3	clustered	Burkholderia pseudomallei 3964b
GCF_001981105.1	3	clustered	Burkholderia pseudomallei 3013c
GCF_001981125.1	3	clustered	Burkholderia pseudomallei 3964d
GCF_001981135.1	3	clustered	Burkholderia pseudomallei 3964c
GCF_001981165.1	3	clustered	Burkholderia pseudomallei 4095a
GCF_001981185.1	3	clustered	Burkholderia pseudomallei 4226b
GCF_001981195.1	3	clustered	Burkholderia pseudomallei 4226c
GCF_002110925.1	3	clustered	Burkholderia pseudomallei 2002721684
GCF_002110945.1	3	clustered	Burkholderia pseudomallei 2008724734
GCF_002110965.1	3	clustered	Burkholderia pseudomallei 2011756295
GCF_002110985.1	3	clustered	Burkholderia pseudomallei 2011756296
GCF_002111005.1	3	clustered	Burkholderia pseudomallei 2013746878
GCF_002111025.1	3	clustered	Burkholderia pseudomallei 2013833055
GCF_002111045.1	3	clustered	Burkholderia pseudomallei 3000015237
GCF_002111065.1	3	clustered	Burkholderia pseudomallei 2002721100
GCF_002111085.1	3	clustered	Burkholderia pseudomallei 2002721184
GCF_002111105.1	3	clustered	Burkholderia pseudomallei 2002734728
GCF_002111125.1	3	clustered	Burkholderia pseudomallei 2008724860
GCF_002111145.1	3	clustered	Burkholderia pseudomallei 2010007509
GCF_002111165.1	3	clustered	Burkholderia pseudomallei 2011756189
GCF_002111185.1	3	clustered	Burkholderia pseudomallei 2013746776
GCF_002111205.1	3	clustered	Burkholderia pseudomallei 2013746777
GCF_002111225.1	3	clustered	Burkholderia pseudomallei 2013746811
GCF_002111245.1	3	clustered	Burkholderia pseudomallei 2013746877
GCF_002111265.1	3	clustered	Burkholderia pseudomallei 2013833057
GCF_002111285.1	3	clustered	Burkholderia pseudomallei 3000047530
GCF_002111305.1	3	clustered	Burkholderia pseudomallei 3000465972
GCF_002111325.1	3	clustered	Burkholderia pseudomallei 2002721123
GCF_002111345.1	3	clustered	Burkholderia pseudomallei 2002721171
GCF_002111365.1	3	clustered	Burkholderia pseudomallei 2008724758
GCF_002111385.1	3	clustered	Burkholderia pseudomallei 3000015486
GCF_002113945.1	3	clustered	Burkholderia pseudomallei 2014002816
GCF_002115385.1	3	clustered	Burkholderia pseudomallei 2008724644
GCF_002245325.2	3	clustered	Burkholderia pseudomallei H0901
GCF_002345985.1	3	clustered	Burkholderia mallei Turkey1
GCF_002346005.1	3	clustered	Burkholderia mallei Turkey10
GCF_002346025.1	3	clustered	Burkholderia mallei Turkey2
GCF_002346045.1	3	clustered	Burkholderia mallei FMH
GCF_002346065.1	3	clustered	Burkholderia mallei Turkey3
GCF_002346085.1	3	clustered	Burkholderia mallei Turkey4
GCF_002346105.1	3	clustered	Burkholderia mallei Turkey5
GCF_002346125.1	3	clustered	Burkholderia mallei Turkey6
GCF_002346145.1	3	clustered	Burkholderia mallei Turkey7
GCF_002346165.1	3	clustered	Burkholderia mallei Turkey8
GCF_002346185.1	3	clustered	Burkholderia mallei Turkey9
GCF_002346205.1	3	clustered	Burkholderia mallei JHU
GCF_002522985.1	3	clustered	Burkholderia mallei 2002721274
GCF_002803555.1	3	clustered	Burkholderia pseudomallei V1504
GCF_002803595.1	3	clustered	Burkholderia pseudomallei V1512
GCF_002843645.1	3	clustered	Burkholderia pseudomallei MSHR1435
GCF_002860065.1	3	clustered	Burkholderia pseudomallei 14M0960418
GCF_002880835.1	3	clustered	Burkholderia pseudomallei NAU35A3
GCF_002880845.1	3	clustered	Burkholderia pseudomallei MSHR800
GCF_002880855.1	3	clustered	Burkholderia pseudomallei 319a
GCF_002880915.1	3	clustered	Burkholderia pseudomallei DL2
GCF_002880925.1	3	clustered	Burkholderia pseudomallei DL35
GCF_002880955.1	3	clustered	Burkholderia pseudomallei MSHR87
GCF_002880965.1	3	clustered	Burkholderia pseudomallei DL34
GCF_002880985.1	3	clustered	Burkholderia pseudomallei DL17
GCF_002881015.1	3	clustered	Burkholderia pseudomallei STW214
GCF_002881035.1	3	clustered	Burkholderia pseudomallei USAMRUMalaysia#17
GCF_002881055.1	3	clustered	Burkholderia pseudomallei NAU2B9
GCF_002881075.1	3	clustered	Burkholderia pseudomallei Smith002025
GCF_002881115.1	3	clustered	Burkholderia pseudomallei INT2-Bp24
GCF_002881135.1	3	clustered	Burkholderia pseudomallei MSHR952
GCF_002887835.1	3	clustered	Burkholderia pseudomallei MSHR296
GCF_002887855.1	3	clustered	Burkholderia pseudomallei MSHR503
GCF_002887875.1	3	clustered	Burkholderia pseudomallei MSHR487
GCF_002887885.1	3	clustered	Burkholderia pseudomallei MSHR139
GCF_002887895.1	3	clustered	Burkholderia pseudomallei DL36
GCF_002887935.1	3	clustered	Burkholderia pseudomallei Gu2143a
GCF_002887955.1	3	clustered	Burkholderia pseudomallei MSHR2543
GCF_002887965.1	3	clustered	Burkholderia pseudomallei MSHR338
GCF_002887975.1	3	clustered	Burkholderia pseudomallei MSHR730
GCF_002888015.1	3	clustered	Burkholderia pseudomallei MSHR491
GCF_002888045.1	3	clustered	Burkholderia pseudomallei MSHR511
GCF_002888055.1	3	clustered	Burkholderia pseudomallei MSHR146
GCF_002888115.1	3	clustered	Burkholderia pseudomallei DL28
GCF_002888135.1	3	clustered	Burkholderia pseudomallei INT4-Bp18
GCF_002888155.1	3	clustered	Burkholderia pseudomallei NAU14B1
GCF_002888195.1	3	clustered	Burkholderia pseudomallei MSHR840
GCF_002888255.1	3	clustered	Burkholderia pseudomallei INT2-Bp91
GCF_002888275.1	3	clustered	Burkholderia pseudomallei MSHR2053
GCF_002888285.1	3	clustered	Burkholderia pseudomallei MSHR1079
GCF_002888365.1	3	clustered	Burkholderia pseudomallei INT2-Bp184
GCF_002900605.1	3	clustered	Burkholderia pseudomallei TOML
GCF_002900625.1	3	clustered	Burkholderia pseudomallei TOMS
GCF_002900645.1	3	clustered	Burkholderia pseudomallei VL
GCF_002900665.1	3	clustered	Burkholderia pseudomallei VS
GCF_002900675.1	3	clustered	Burkholderia sp. 136(2017)
GCF_002900705.1	3	clustered	Burkholderia sp. 117
GCF_002900725.1	3	clustered	Burkholderia sp. 129
GCF_002900745.1	3	clustered	Burkholderia sp. 137
GCF_002920945.1	3	clustered	Burkholderia pseudomallei UM137
GCF_002920995.1	3	clustered	Burkholderia pseudomallei UM117
GCF_002921005.1	3	clustered	Burkholderia pseudomallei UM129
GCF_002921015.1	3	clustered	Burkholderia pseudomallei UMC108
GCF_002921055.1	3	clustered	Burkholderia pseudomallei UM136
GCF_002921075.1	3	clustered	Burkholderia pseudomallei UMC107
GCF_002921105.1	3	clustered	Burkholderia pseudomallei UMC106
GCF_003268075.1	3	clustered	Burkholderia pseudomallei 4811
GCF_003268095.1	3	clustered	Burkholderia pseudomallei 4811R
GCF_003268105.1	3	clustered	Burkholderia pseudomallei 1701
GCF_003268115.1	3	clustered	Burkholderia pseudomallei 4802
GCF_003268175.1	3	clustered	Burkholderia pseudomallei 4802R
GCF_003268455.1	3	clustered	Burkholderia pseudomallei QCMRI BP11
GCF_003268465.1	3	clustered	Burkholderia pseudomallei MSHR0913
GCF_003420645.1	3	clustered	Burkholderia pseudomallei K96243-LSTHM
GCF_003420685.1	3	clustered	Burkholderia pseudomallei K96243-Dstl-1
GCF_003420695.1	3	clustered	Burkholderia pseudomallei K96243-Exeter
GCF_003432445.1	3	clustered	Burkholderia pseudomallei K96243-Dstl-2
GCF_003445415.1	3	clustered	Burkholderia pseudomallei 9
GCF_003546995.3	3	clustered	Burkholderia pseudomallei H10
GCF_003547015.1	3	clustered	Burkholderia pseudomallei R15
GCF_003547035.1	3	clustered	Burkholderia pseudomallei D286
GCF_003547055.1	3	clustered	Burkholderia pseudomallei PMC2000
GCF_003583425.1	3	clustered	Burkholderia pseudomallei 3001162207
GCF_003583435.1	3	clustered	Burkholderia pseudomallei 3001161896
GCF_003584055.1	3	clustered	Burkholderia pseudomallei 3001161892
GCF_003584065.1	3	clustered	Burkholderia pseudomallei 3001161891
GCF_003590125.1	3	clustered	Burkholderia mallei 2000031066
GCF_003590185.1	3	clustered	Burkholderia mallei 2002721277
GCF_003590195.1	3	clustered	Burkholderia mallei NCTC3708
GCF_003590205.1	3	clustered	Burkholderia mallei 2000031065
GCF_003606245.1	3	clustered	Burkholderia pseudomallei BPHN1
GCF_003627585.1	3	clustered	Burkholderia mallei SCPM-O-B-7093
GCF_003627595.1	3	clustered	Burkholderia mallei SCPM-O-B-4684
GCF_003627635.1	3	clustered	Burkholderia mallei SCPM-O-B-4688
GCF_003627645.1	3	clustered	Burkholderia mallei SCPM-O-B-4686
GCF_003627655.1	3	clustered	Burkholderia mallei SCPM-O-B-4683
GCF_003627695.1	3	clustered	Burkholderia mallei SCPM-O-B-7146
GCF_003627705.1	3	clustered	Burkholderia mallei SCPM-O-B-4682
GCF_003797295.1	3	clustered	Burkholderia mallei FDAARGOS 587
GCF_003797995.1	3	clustered	Burkholderia mallei FDAARGOS 586
GCF_003798245.1	3	clustered	Burkholderia pseudomallei FDAARGOS 593
GCF_003798265.1	3	clustered	Burkholderia pseudomallei FDAARGOS 592
GCF_003798365.1	3	clustered	Burkholderia pseudomallei FDAARGOS 594
GCF_003813825.1	3	clustered	Burkholderia pseudomallei Bp9112
GCF_003813945.1	3	clustered	Burkholderia pseudomallei Bp9050
GCF_003852635.1	3	clustered	Burkholderia pseudomallei FDAARGOS 591
GCF_003854325.1	3	clustered	Burkholderia pseudomallei Bp9110
GCF_003858035.1	3	clustered	Burkholderia pseudomallei Bp9039
GCF_003933015.1	3	clustered	Burkholderia mallei FDAARGOS 585
GCF_003933025.1	3	clustered	Burkholderia mallei FDAARGOS 588
GCF_003933035.1	3	clustered	Burkholderia mallei FDAARGOS 589
GCF_003933045.1	3	clustered	Burkholderia mallei FDAARGOS 590
GCF_003944665.1	3	clustered	Burkholderia pseudomallei Bp9107
GCF_004123025.1	3	clustered	Burkholderia pseudomallei JW270
GCF_004323015.1	3	clustered	Burkholderia pseudomallei BPs110
GCF_004323035.1	3	clustered	Burkholderia pseudomallei BPs111
GCF_004348055.1	3	clustered	Burkholderia pseudomallei BPs115
GCF_004348075.1	3	clustered	Burkholderia pseudomallei BPs116
GCF_004360045.1	3	clustered	Burkholderia pseudomallei C
GCF_004360055.1	3	clustered	Burkholderia pseudomallei A2
GCF_004360065.1	3	clustered	Burkholderia pseudomallei B2
GCF_004360075.1	3	clustered	Burkholderia pseudomallei B1
GCF_004360125.1	3	clustered	Burkholderia pseudomallei A1
GCF_004360205.1	3	clustered	Burkholderia pseudomallei MAA2018
GCF_004367665.1	3	clustered	Burkholderia pseudomallei BPs114
GCF_004367685.1	3	clustered	Burkholderia pseudomallei BPs123
GCF_004367705.1	3	clustered	Burkholderia pseudomallei BPs112
GCF_004367725.1	3	clustered	Burkholderia pseudomallei BPs133
GCF_004526325.1	3	clustered	Burkholderia pseudomallei BPs122
GCF_004842085.1	3	clustered	Burkholderia pseudomallei HNBP001
GCF_006381895.1	3	clustered	Burkholderia pseudomallei BP-3504
GCF_006382045.1	3	clustered	Burkholderia pseudomallei BP-6887
GCF_006382085.1	3	clustered	Burkholderia pseudomallei BP-6260
GCF_006383055.1	3	clustered	Burkholderia pseudomallei BP-23
GCF_006385955.1	3	clustered	Burkholderia pseudomallei ZUSM
GCF_006538545.1	3	clustered	Burkholderia pseudomallei WRAIR286
GCF_006542565.1	3	clustered	Burkholderia pseudomallei InDRE 1Son2018
GCF_006542585.1	3	clustered	Burkholderia pseudomallei InDRE 2Son2018
GCF_007995115.1	3	clustered	Burkholderia pseudomallei 3001546678
GCF_008693285.1	3	clustered	Burkholderia pseudomallei MSHR0643
GCF_008728255.1	3	clustered	Burkholderia pseudomallei Yap6
GCF_008728275.1	3	clustered	Burkholderia pseudomallei Yap7
GCF_008728295.1	3	clustered	Burkholderia pseudomallei Yap5
GCF_008728315.1	3	clustered	Burkholderia pseudomallei Yap4
GCF_008728335.1	3	clustered	Burkholderia pseudomallei Yap3a
GCF_008728355.1	3	clustered	Burkholderia pseudomallei Yap2a
GCF_008728375.1	3	clustered	Burkholderia pseudomallei Yap1
GCF_009360935.1	3	clustered	Burkholderia pseudomallei Yap3d
GCF_009360955.1	3	clustered	Burkholderia pseudomallei Yap2e
GCF_009360965.1	3	clustered	Burkholderia pseudomallei Yap3b
GCF_009360975.1	3	clustered	Burkholderia pseudomallei Yap3c
GCF_009360985.1	3	clustered	Burkholderia pseudomallei Yap2d
GCF_009361035.1	3	clustered	Burkholderia pseudomallei Yap2c
GCF_009361075.1	3	clustered	Burkholderia pseudomallei Yap2b
GCF_009741295.1	3	clustered	Burkholderia pseudomallei NA67
GCF_009749345.1	3	clustered	Burkholderia pseudomallei B03
GCF_009768635.1	3	clustered	Burkholderia pseudomallei V1514
GCF_009769725.1	3	clustered	Burkholderia pseudomallei V1610
GCF_009769745.1	3	clustered	Burkholderia pseudomallei V1502
GCF_009769805.1	3	clustered	Burkholderia pseudomallei V1513
GCF_009793465.1	3	clustered	Burkholderia pseudomallei V1607
GCF_009826725.1	3	clustered	Burkholderia pseudomallei 4822
GCF_009827035.1	3	clustered	Burkholderia pseudomallei 4702
GCF_009830075.1	3	clustered	Burkholderia pseudomallei 134K
GCF_009830095.1	3	clustered	Burkholderia pseudomallei 134
GCF_009904095.1	3	clustered	Burkholderia pseudomallei Bp1774
GCF_009904155.1	3	clustered	Burkholderia pseudomallei Bp1927
GCF_009904165.1	3	clustered	Burkholderia pseudomallei Bp8880
GCF_009904175.1	3	clustered	Burkholderia pseudomallei Bp8870
GCF_009904185.1	3	clustered	Burkholderia pseudomallei Bp1810
GCF_009904215.1	3	clustered	Burkholderia pseudomallei Bp8887
GCF_009904255.1	3	clustered	Burkholderia pseudomallei Bp8877
GCF_009904265.1	3	clustered	Burkholderia pseudomallei Bp8889
GCF_009904295.1	3	clustered	Burkholderia pseudomallei Bp8875
GCF_009904315.1	3	clustered	Burkholderia pseudomallei Bp8881
GCF_009904325.1	3	clustered	Burkholderia pseudomallei Bp8891
GCF_009904355.1	3	clustered	Burkholderia pseudomallei Bp8866
GCF_009904375.1	3	clustered	Burkholderia pseudomallei Bp8883
GCF_009904385.1	3	clustered	Burkholderia pseudomallei Bp8878
GCF_009904395.1	3	clustered	Burkholderia pseudomallei Bp8869
GCF_009904425.1	3	clustered	Burkholderia pseudomallei Bp8879
GCF_009904455.1	3	clustered	Burkholderia pseudomallei Bp8885
GCF_009904475.1	3	clustered	Burkholderia pseudomallei Bp8872
GCF_009904485.1	3	clustered	Burkholderia pseudomallei Bp8890
GCF_009904505.1	3	clustered	Burkholderia pseudomallei Bp8884
GCF_009904525.1	3	clustered	Burkholderia pseudomallei Bp8882
GCF_009904555.1	3	clustered	Burkholderia pseudomallei Bp8886
GCF_009904575.1	3	clustered	Burkholderia pseudomallei Bp8892
GCF_009904595.1	3	clustered	Burkholderia pseudomallei Bp8871
GCF_009904605.1	3	clustered	Burkholderia pseudomallei Bp8894
GCF_013265625.1	3	clustered	Burkholderia pseudomallei AZ1999
GCF_013265665.1	3	clustered	Burkholderia pseudomallei S-547
GCF_013265695.1	3	clustered	Burkholderia pseudomallei TX2018b
GCF_013371805.1	3	clustered	Burkholderia pseudomallei haikou7
GCF_013371815.1	3	clustered	Burkholderia pseudomallei haikou5
GCF_013371825.1	3	clustered	Burkholderia pseudomallei haikou4
GCF_013371835.1	3	clustered	Burkholderia pseudomallei haikou8
GCF_013371875.1	3	clustered	Burkholderia pseudomallei haikou6
GCF_013371905.1	3	clustered	Burkholderia pseudomallei haikou3
GCF_013371925.1	3	clustered	Burkholderia pseudomallei haikou1
GCF_013371945.1	3	clustered	Burkholderia pseudomallei haikou2
GCF_014712775.1	3	clustered	Burkholderia pseudomallei 91W S76
GCF_014712815.1	3	clustered	Burkholderia pseudomallei 64W S75
GCF_014712825.1	3	clustered	Burkholderia pseudomallei 60W S74
GCF_014712835.1	3	clustered	Burkholderia pseudomallei 52W S71
GCF_014712875.1	3	clustered	Burkholderia pseudomallei 58W S73
GCF_014712895.1	3	clustered	Burkholderia pseudomallei 53W S72
GCF_014712915.1	3	clustered	Burkholderia pseudomallei 51W S70
GCF_014712935.1	3	clustered	Burkholderia pseudomallei 50W S69
GCF_014712945.1	3	clustered	Burkholderia pseudomallei 46W S66
GCF_014712955.1	3	clustered	Burkholderia pseudomallei 47W S67
GCF_014712965.1	3	clustered	Burkholderia pseudomallei 49W S68
GCF_014713015.1	3	clustered	Burkholderia pseudomallei 45S S65
GCF_014713025.1	3	clustered	Burkholderia pseudomallei 44W S64
GCF_014713055.1	3	clustered	Burkholderia pseudomallei 40S S61
GCF_014713065.1	3	clustered	Burkholderia pseudomallei 43W S62
GCF_014713085.1	3	clustered	Burkholderia pseudomallei 43S S63
GCF_015714675.1	3	clustered	Burkholderia pseudomallei Bp9801
GCF_016092155.1	3	clustered	Burkholderia pseudomallei 294H
GCF_016617505.1	3	clustered	Burkholderia pseudomallei S-553
GCF_016864355.1	3	clustered	Burkholderia pseudomallei VB29710
GCF_016881155.1	3	clustered	Burkholderia pseudomallei MSHR7406
GCF_016881185.1	3	clustered	Burkholderia pseudomallei MSHR4117
GCF_016881195.1	3	clustered	Burkholderia pseudomallei MSHR4259
GCF_016881225.1	3	clustered	Burkholderia pseudomallei MSHR4102
GCF_016881245.1	3	clustered	Burkholderia pseudomallei MSHR3946
GCF_016881265.1	3	clustered	Burkholderia pseudomallei MSHR9170
GCF_016881285.1	3	clustered	Burkholderia pseudomallei MSHR9187
GCF_016881305.1	3	clustered	Burkholderia pseudomallei MSHR6542
GCF_016881315.1	3	clustered	Burkholderia pseudomallei MSHR6652
GCF_016881345.1	3	clustered	Burkholderia pseudomallei MSHR5299
GCF_016881375.1	3	clustered	Burkholderia pseudomallei MSHR5930
GCF_017378155.1	3	clustered	Burkholderia pseudomallei VBM21822
GCF_017378195.1	3	clustered	Burkholderia pseudomallei VBM21885
GCF_017378235.1	3	clustered	Burkholderia pseudomallei VBM23831
GCF_017378275.1	3	clustered	Burkholderia pseudomallei VBP399
GCF_017378315.2	3	clustered	Burkholderia pseudomallei VBP364
GCF_017378355.1	3	clustered	Burkholderia pseudomallei VBP21885
GCF_017378435.1	3	clustered	Burkholderia pseudomallei VBP23831
GCF_017582725.1	3	clustered	Burkholderia pseudomallei VB30019
GCF_017582785.1	3	clustered	Burkholderia pseudomallei VB23014
GCF_017582805.1	3	clustered	Burkholderia pseudomallei VB21320
GCF_017582825.1	3	clustered	Burkholderia pseudomallei VB20979
GCF_017582845.1	3	clustered	Burkholderia pseudomallei VB7468
GCF_017582855.1	3	clustered	Burkholderia pseudomallei VB19512
GCF_017582885.1	3	clustered	Burkholderia pseudomallei VB19515
GCF_017582905.1	3	clustered	Burkholderia pseudomallei VB5829
GCF_017582925.1	3	clustered	Burkholderia pseudomallei VB260
GCF_017582955.1	3	clustered	Burkholderia pseudomallei VB20536
GCF_017582975.1	3	clustered	Burkholderia pseudomallei VB23080
GCF_017583005.1	3	clustered	Burkholderia pseudomallei VB2447
GCF_017653005.1	3	clustered	Burkholderia pseudomallei VB3719
GCF_017653025.1	3	clustered	Burkholderia pseudomallei VB2691
GCF_017653045.1	3	clustered	Burkholderia pseudomallei VB380
GCF_017653055.1	3	clustered	Burkholderia pseudomallei VB3950
GCF_017653085.1	3	clustered	Burkholderia pseudomallei VB357
GCF_017653105.1	3	clustered	Burkholderia pseudomallei VB109
GCF_017653125.1	3	clustered	Burkholderia pseudomallei VB41637
GCF_017653145.1	3	clustered	Burkholderia pseudomallei VB40892
GCF_017653155.1	3	clustered	Burkholderia pseudomallei VB41042
GCF_017653185.1	3	clustered	Burkholderia pseudomallei VB39505
GCF_017653195.1	3	clustered	Burkholderia pseudomallei VB36011
GCF_017653205.1	3	clustered	Burkholderia pseudomallei VB39424
GCF_017653245.1	3	clustered	Burkholderia pseudomallei VB35420
GCF_017653265.1	3	clustered	Burkholderia pseudomallei VB28189
GCF_017653285.1	3	clustered	Burkholderia pseudomallei VB23841
GCF_017653305.1	3	clustered	Burkholderia pseudomallei VB23722
GCF_017653315.1	3	clustered	Burkholderia pseudomallei VB35033
GCF_017653345.1	3	clustered	Burkholderia pseudomallei VB19166
GCF_017653365.1	3	clustered	Burkholderia pseudomallei VB19309
GCF_017653375.1	3	clustered	Burkholderia pseudomallei VB18878
GCF_017653405.1	3	clustered	Burkholderia pseudomallei VB18845
GCF_017653425.1	3	clustered	Burkholderia pseudomallei VB17718
GCF_017653445.1	3	clustered	Burkholderia pseudomallei VB17203
GCF_017653465.1	3	clustered	Burkholderia pseudomallei VB17632
GCF_017653475.1	3	clustered	Burkholderia pseudomallei VB17260
GCF_017653505.1	3	clustered	Burkholderia pseudomallei VB15671
GCF_017653525.1	3	clustered	Burkholderia pseudomallei VB25647
GCF_017653545.1	3	clustered	Burkholderia pseudomallei VB4492
GCF_018139505.1	3	clustered	Burkholderia pseudomallei Bp8874
GCF_018228345.1	3	clustered	Burkholderia pseudomallei WC19
GCF_018228385.1	3	clustered	Burkholderia pseudomallei BD5
GCF_018228525.1	3	clustered	Burkholderia pseudomallei N2
GCF_018228545.1	3	clustered	Burkholderia pseudomallei AW9
GCF_018228565.1	3	clustered	Burkholderia pseudomallei AW17-23
GCF_018228585.1	3	clustered	Burkholderia pseudomallei AW44
GCF_018228605.1	3	clustered	Burkholderia pseudomallei AW17-22
GCF_018771365.1	3	clustered	Burkholderia pseudomallei VBP21822
GCF_019843765.1	3	clustered	Burkholderia pseudomallei AW21
GCF_021083435.1	3	clustered	Burkholderia pseudomallei BpTX2021NHP Alpha
GCF_021083455.1	3	clustered	Burkholderia pseudomallei BpTX2014NHP Alpha
GCF_021083485.1	3	clustered	Burkholderia pseudomallei BpTX2015NHP Alpha
GCF_900006245.1	3	clustered	Burkholderia pseudomallei 413
GCF_900180415.1	3	clustered	Burkholderia mallei GCF.900180415.1
GCF_900446235.1	3	clustered	Burkholderia mallei NCTC3709
GCF_900446245.1	3	clustered	Burkholderia mallei NCTC12938
GCF_900446265.1	3	clustered	Burkholderia pseudomallei NCTC6700
GCF_900591225.1	3	clustered	Burkholderia pseudomallei HBPUB10003A
GCF_900591235.1	3	clustered	Burkholderia pseudomallei HBPUB10002A
GCF_900591245.1	3	clustered	Burkholderia pseudomallei HBPUB10004A
GCF_900591255.1	3	clustered	Burkholderia pseudomallei HBPUB10005C
GCF_900591265.1	3	clustered	Burkholderia pseudomallei HBPUB10006A
GCF_900591275.1	3	clustered	Burkholderia pseudomallei HBPUB10007A
GCF_900591285.1	3	clustered	Burkholderia pseudomallei HBPUB10008A
GCF_900591295.1	3	clustered	Burkholderia pseudomallei HBPUB10009B
GCF_900591305.1	3	clustered	Burkholderia pseudomallei HBPUB10010B
GCF_900591315.1	3	clustered	Burkholderia pseudomallei HBPUB10011A
GCF_900591325.1	3	clustered	Burkholderia pseudomallei HBPUB10017A
GCF_900591335.1	3	clustered	Burkholderia pseudomallei HBPUB10013A
GCF_900591345.1	3	clustered	Burkholderia pseudomallei HBPUB10019A
GCF_900591355.1	3	clustered	Burkholderia pseudomallei HBPUB10018A
GCF_900591365.1	3	clustered	Burkholderia pseudomallei HBPUB10016A
GCF_900591375.1	3	clustered	Burkholderia pseudomallei HBPUB10020A
GCF_900591385.1	3	clustered	Burkholderia pseudomallei HBPUB10021A
GCF_900591395.1	3	clustered	Burkholderia pseudomallei HBPUB10014A
GCF_900591405.1	3	clustered	Burkholderia pseudomallei HBPUB10023A
GCF_900591415.1	3	clustered	Burkholderia pseudomallei HBPUB10022A
GCF_900591425.1	3	clustered	Burkholderia pseudomallei HBPUB10029A
GCF_900591435.1	3	clustered	Burkholderia pseudomallei HBPUB10027B
GCF_900591445.1	3	clustered	Burkholderia pseudomallei HBPUB10030B
GCF_900591455.1	3	clustered	Burkholderia pseudomallei HBPUB10026A
GCF_900591465.1	3	clustered	Burkholderia pseudomallei HBPUB10028A
GCF_900591475.1	3	clustered	Burkholderia pseudomallei HBPUB10031C
GCF_900591485.1	3	clustered	Burkholderia pseudomallei HBPUB10024A
GCF_900591495.1	3	clustered	Burkholderia pseudomallei HBPUB10032B
GCF_900591505.1	3	clustered	Burkholderia pseudomallei HBPUB10033A
GCF_900591515.1	3	clustered	Burkholderia pseudomallei HBPUB10034A
GCF_900591525.1	3	clustered	Burkholderia pseudomallei HBPUB10039A
GCF_900591535.1	3	clustered	Burkholderia pseudomallei HBPUB10035A
GCF_900591545.1	3	clustered	Burkholderia pseudomallei HBPUB10037A
GCF_900591555.1	3	clustered	Burkholderia pseudomallei HBPUB10047A
GCF_900591565.1	3	clustered	Burkholderia pseudomallei HBPUB10040A
GCF_900591575.1	3	clustered	Burkholderia pseudomallei HBPUB10048A
GCF_900591585.1	3	clustered	Burkholderia pseudomallei HBPUB10050F
GCF_900591595.1	3	clustered	Burkholderia pseudomallei HBPUB10052A
GCF_900591605.1	3	clustered	Burkholderia pseudomallei HBPUB10055C
GCF_900591615.1	3	clustered	Burkholderia pseudomallei HBPUB10051B
GCF_900591625.1	3	clustered	Burkholderia pseudomallei HBPUB10058A
GCF_900591635.1	3	clustered	Burkholderia pseudomallei HBPUB10056A
GCF_900591645.1	3	clustered	Burkholderia pseudomallei HBPUB10065C
GCF_900591655.1	3	clustered	Burkholderia pseudomallei HBPUB10070B
GCF_900591665.1	3	clustered	Burkholderia pseudomallei HBPUB10071C
GCF_900591675.1	3	clustered	Burkholderia pseudomallei HBPUB10059A
GCF_900591685.1	3	clustered	Burkholderia pseudomallei HBPUB10064A
GCF_900591695.1	3	clustered	Burkholderia pseudomallei HBPUB10072A
GCF_900591705.1	3	clustered	Burkholderia pseudomallei HBPUB10067B
GCF_900591715.1	3	clustered	Burkholderia pseudomallei HBPUB10061A
GCF_900591725.1	3	clustered	Burkholderia pseudomallei HBPUB10073A
GCF_900591735.1	3	clustered	Burkholderia pseudomallei HBPUB10074A
GCF_900591745.1	3	clustered	Burkholderia pseudomallei HBPUB10084A
GCF_900591755.1	3	clustered	Burkholderia pseudomallei HBPUB10086A
GCF_900591765.1	3	clustered	Burkholderia pseudomallei HBPUB10083A
GCF_900591775.1	3	clustered	Burkholderia pseudomallei HBPUB10093A
GCF_900591785.1	3	clustered	Burkholderia pseudomallei HBPUB10098B
GCF_900591795.1	3	clustered	Burkholderia pseudomallei HBPUB10096A
GCF_900591805.1	3	clustered	Burkholderia pseudomallei HBPUB10100A
GCF_900591815.1	3	clustered	Burkholderia pseudomallei HBPUB10094B
GCF_900591825.1	3	clustered	Burkholderia pseudomallei HBPUB10101A
GCF_900591835.1	3	clustered	Burkholderia pseudomallei HBPUB10102A
GCF_900591845.1	3	clustered	Burkholderia pseudomallei HBPUB10105A
GCF_900591855.1	3	clustered	Burkholderia pseudomallei HBPUB10114A
GCF_900591865.1	3	clustered	Burkholderia pseudomallei HBPUB10108A
GCF_900591875.1	3	clustered	Burkholderia pseudomallei HBPUB10119A
GCF_900591885.1	3	clustered	Burkholderia pseudomallei HBPUB10120A
GCF_900591895.1	3	clustered	Burkholderia pseudomallei HBPUB10117A
GCF_900591905.1	3	clustered	Burkholderia pseudomallei HBPUB10115A
GCF_900591915.1	3	clustered	Burkholderia pseudomallei HBPUB10123A
GCF_900591925.1	3	clustered	Burkholderia pseudomallei HBPUB10122A
GCF_900591935.1	3	clustered	Burkholderia pseudomallei HBPUB10130B
GCF_900591945.1	3	clustered	Burkholderia pseudomallei HBPUB10132C
GCF_900591955.1	3	clustered	Burkholderia pseudomallei HBPUB10139A
GCF_900591965.1	3	clustered	Burkholderia pseudomallei HBPUB10140A
GCF_900591975.1	3	clustered	Burkholderia pseudomallei HBPUB10135A
GCF_900591985.1	3	clustered	Burkholderia pseudomallei HBPUB10136A
GCF_900591995.1	3	clustered	Burkholderia pseudomallei HBPUB10134A
GCF_900592005.1	3	clustered	Burkholderia pseudomallei HBPUB10151A
GCF_900592015.1	3	clustered	Burkholderia pseudomallei HBPUB10146A
GCF_900592025.1	3	clustered	Burkholderia pseudomallei HBPUB10144B
GCF_900592035.1	3	clustered	Burkholderia pseudomallei HBPUB10152A
GCF_900592045.1	3	clustered	Burkholderia pseudomallei HBPUB10153B
GCF_900592055.1	3	clustered	Burkholderia pseudomallei HBPUB10158A
GCF_900592065.1	3	clustered	Burkholderia pseudomallei HBPUB10157A
GCF_900592075.1	3	clustered	Burkholderia pseudomallei HBPUB10155C
GCF_900592085.1	3	clustered	Burkholderia pseudomallei HBPUB10156C
GCF_900592095.1	3	clustered	Burkholderia pseudomallei HBPUB10161A
GCF_900592105.1	3	clustered	Burkholderia pseudomallei HBPUB10164A
GCF_900592115.1	3	clustered	Burkholderia pseudomallei HBPUB10171A
GCF_900592125.1	3	clustered	Burkholderia pseudomallei HBPUB10165A
GCF_900592135.1	3	clustered	Burkholderia pseudomallei HBPUB10163A
GCF_900592145.1	3	clustered	Burkholderia pseudomallei HBPUB10160A
GCF_900592155.1	3	clustered	Burkholderia pseudomallei HBPUB10173B
GCF_900592165.1	3	clustered	Burkholderia pseudomallei HBPUB10177C
GCF_900592175.1	3	clustered	Burkholderia pseudomallei HBPUB10175C
GCF_900592185.1	3	clustered	Burkholderia pseudomallei HBPUB10183A
GCF_900592195.1	3	clustered	Burkholderia pseudomallei HBPUB10182A
GCF_900592205.1	3	clustered	Burkholderia pseudomallei HBPUB10186B
GCF_900592215.1	3	clustered	Burkholderia pseudomallei HBPUB10187A
GCF_900592225.1	3	clustered	Burkholderia pseudomallei HBPUB10188A
GCF_900592235.1	3	clustered	Burkholderia pseudomallei HBPUB10191A
GCF_900592245.1	3	clustered	Burkholderia pseudomallei HBPUB10184A
GCF_900592255.1	3	clustered	Burkholderia pseudomallei HBPUB10193A
GCF_900592265.1	3	clustered	Burkholderia pseudomallei HBPUB10192C
GCF_900592275.1	3	clustered	Burkholderia pseudomallei HbPUB10195A
GCF_900592285.1	3	clustered	Burkholderia pseudomallei HBPUB10194A
GCF_900592295.1	3	clustered	Burkholderia pseudomallei HBPUB10198A
GCF_900592305.1	3	clustered	Burkholderia pseudomallei HBPUB10200A
GCF_900592315.1	3	clustered	Burkholderia pseudomallei HBPUB10197A
GCF_900592325.1	3	clustered	Burkholderia pseudomallei HBPUB10206A
GCF_900592335.1	3	clustered	Burkholderia pseudomallei HBPUB10202A
GCF_900592345.1	3	clustered	Burkholderia pseudomallei HBPUB10196A
GCF_900592355.1	3	clustered	Burkholderia pseudomallei HBPUB10201B
GCF_900592365.1	3	clustered	Burkholderia pseudomallei HBPUB10199A
GCF_900592375.1	3	clustered	Burkholderia pseudomallei HBPUB10208A
GCF_900592385.1	3	clustered	Burkholderia pseudomallei HBPUB10207A
GCF_900592395.1	3	clustered	Burkholderia pseudomallei HBPUB10211A
GCF_900592405.1	3	clustered	Burkholderia pseudomallei HBPUB10212A
GCF_900592415.1	3	clustered	Burkholderia pseudomallei HBPUB10213D
GCF_900592425.1	3	clustered	Burkholderia pseudomallei HBPUB10216A
GCF_900592435.1	3	clustered	Burkholderia pseudomallei HBPUB10224A
GCF_900592445.1	3	clustered	Burkholderia pseudomallei HBPUB10228B
GCF_900592455.1	3	clustered	Burkholderia pseudomallei HBPUB10215B
GCF_900592465.1	3	clustered	Burkholderia pseudomallei HBPUB10217B
GCF_900592475.1	3	clustered	Burkholderia pseudomallei HBPUB10221A
GCF_900592485.1	3	clustered	Burkholderia pseudomallei HBPUB10229A
GCF_900592495.1	3	clustered	Burkholderia pseudomallei HBPUB10230D
GCF_900592505.1	3	clustered	Burkholderia pseudomallei HBPUB10239A
GCF_900592515.1	3	clustered	Burkholderia pseudomallei HBPUB10234A
GCF_900592525.1	3	clustered	Burkholderia pseudomallei HBPUB10242A
GCF_900592535.1	3	clustered	Burkholderia pseudomallei HBPUB10240A
GCF_900592545.1	3	clustered	Burkholderia pseudomallei HBPUB10237B
GCF_900592555.1	3	clustered	Burkholderia pseudomallei HBPUB10238C
GCF_900592565.1	3	clustered	Burkholderia pseudomallei HBPUB10243A
GCF_900592575.1	3	clustered	Burkholderia pseudomallei HBPUB10246A
GCF_900592585.1	3	clustered	Burkholderia pseudomallei HBPUB10244A
GCF_900592605.1	3	clustered	Burkholderia pseudomallei HBPUB10247A
GCF_900592615.1	3	clustered	Burkholderia pseudomallei HBPUB10248A
GCF_900592625.1	3	clustered	Burkholderia pseudomallei HBPUB10249B
GCF_900592635.1	3	clustered	Burkholderia pseudomallei HBPUB10255A
GCF_900592645.1	3	clustered	Burkholderia pseudomallei HBPUB10254C
GCF_900592655.1	3	clustered	Burkholderia pseudomallei HBPUB10250A
GCF_900592665.1	3	clustered	Burkholderia pseudomallei HBPUB10265B
GCF_900592675.1	3	clustered	Burkholderia pseudomallei HBPUB10260A
GCF_900592685.1	3	clustered	Burkholderia pseudomallei HBPUB10263A
GCF_900592695.1	3	clustered	Burkholderia pseudomallei HBPUB10269A
GCF_900592705.1	3	clustered	Burkholderia pseudomallei HBPUB10271A
GCF_900592715.1	3	clustered	Burkholderia pseudomallei HBPUB10275C
GCF_900592725.1	3	clustered	Burkholderia pseudomallei HBPUB10273A
GCF_900592735.1	3	clustered	Burkholderia pseudomallei HBPUB10279A
GCF_900592745.1	3	clustered	Burkholderia pseudomallei HBPUB10276A
GCF_900592755.1	3	clustered	Burkholderia pseudomallei HBPUB10281A
GCF_900592765.1	3	clustered	Burkholderia pseudomallei HBPUB10277A
GCF_900592775.1	3	clustered	Burkholderia pseudomallei HBPUB10282C
GCF_900592785.1	3	clustered	Burkholderia pseudomallei HBPUB10283A
GCF_900592795.1	3	clustered	Burkholderia pseudomallei HBPUB10298A
GCF_900592805.1	3	clustered	Burkholderia pseudomallei HBPUB10302A
GCF_900592815.1	3	clustered	Burkholderia pseudomallei HBPUB10297A
GCF_900592825.1	3	clustered	Burkholderia pseudomallei HBPUB10299A
GCF_900592835.1	3	clustered	Burkholderia pseudomallei HBPUB10303A
GCF_900592845.1	3	clustered	Burkholderia pseudomallei HBPUB10306A
GCF_900592855.1	3	clustered	Burkholderia pseudomallei HBPUB10304A
GCF_900592865.1	3	clustered	Burkholderia pseudomallei HBPUB10313B
GCF_900592875.1	3	clustered	Burkholderia pseudomallei HBPUB10308A
GCF_900592885.1	3	clustered	Burkholderia pseudomallei HBPUB10307A
GCF_900592895.1	3	clustered	Burkholderia pseudomallei HBPUB10309A
GCF_900592905.1	3	clustered	Burkholderia pseudomallei HBPUB10314A
GCF_900592915.1	3	clustered	Burkholderia pseudomallei HBPUB10311A
GCF_900592925.1	3	clustered	Burkholderia pseudomallei HBPUB10316A
GCF_900592935.1	3	clustered	Burkholderia pseudomallei HBPUB10315A
GCF_900592945.1	3	clustered	Burkholderia pseudomallei HBPUB10318B
GCF_900592955.1	3	clustered	Burkholderia pseudomallei HBPUB10319A
GCF_900592965.1	3	clustered	Burkholderia pseudomallei HBPUB10323A
GCF_900592975.1	3	clustered	Burkholderia pseudomallei HBPUB10320A
GCF_900592985.1	3	clustered	Burkholderia pseudomallei HBPUB10325A
GCF_900592995.1	3	clustered	Burkholderia pseudomallei HBPUB10324A
GCF_900593005.1	3	clustered	Burkholderia pseudomallei HBPUB10334A
GCF_900593015.1	3	clustered	Burkholderia pseudomallei HBPUB10326A
GCF_900593025.1	3	clustered	Burkholderia pseudomallei HBPUB10332A
GCF_900593035.1	3	clustered	Burkholderia pseudomallei HBPUB10333A
GCF_900593045.1	3	clustered	Burkholderia pseudomallei HBPUB10331B
GCF_900593055.1	3	clustered	Burkholderia pseudomallei HBPUB10338A
GCF_900593065.1	3	clustered	Burkholderia pseudomallei HBPUB10335A
GCF_900593075.1	3	clustered	Burkholderia pseudomallei HBPUB10336A
GCF_900593085.1	3	clustered	Burkholderia pseudomallei HBPUB10340B
GCF_900593095.1	3	clustered	Burkholderia pseudomallei HBPUB10341C
GCF_900593105.1	3	clustered	Burkholderia pseudomallei HBPUB10347B
GCF_900593115.1	3	clustered	Burkholderia pseudomallei HBPUB10346A
GCF_900593125.1	3	clustered	Burkholderia pseudomallei HBPUB10342B
GCF_900593135.1	3	clustered	Burkholderia pseudomallei HBPUB10348A
GCF_900593145.1	3	clustered	Burkholderia pseudomallei HBPUB10350A
GCF_900593155.1	3	clustered	Burkholderia pseudomallei HBPUB10349A
GCF_900593165.1	3	clustered	Burkholderia pseudomallei HBPUB10351A
GCF_900593175.1	3	clustered	Burkholderia pseudomallei HBPUB10354A
GCF_900593185.1	3	clustered	Burkholderia pseudomallei HBPUB10353A
GCF_900593195.1	3	clustered	Burkholderia pseudomallei HBPUB10355A
GCF_900593205.1	3	clustered	Burkholderia pseudomallei HBPUB10356A
GCF_900593215.1	3	clustered	Burkholderia pseudomallei HBPUB10358A
GCF_900593225.1	3	clustered	Burkholderia pseudomallei HBPUB10362A
GCF_900593235.1	3	clustered	Burkholderia pseudomallei HBPUB10360B
GCF_900593245.1	3	clustered	Burkholderia pseudomallei HBPUB10361A
GCF_900593255.1	3	clustered	Burkholderia pseudomallei HBPUB10365A
GCF_900593265.1	3	clustered	Burkholderia pseudomallei HBPUB10366A
GCF_900593275.1	3	clustered	Burkholderia pseudomallei HBPUB10369A
GCF_900593285.1	3	clustered	Burkholderia pseudomallei HBPUB10371B
GCF_900593295.1	3	clustered	Burkholderia pseudomallei HBPUB10370A
GCF_900593305.1	3	clustered	Burkholderia pseudomallei HBPUB10376C
GCF_900593315.1	3	clustered	Burkholderia pseudomallei HBPUB10373A
GCF_900593325.1	3	clustered	Burkholderia pseudomallei HBPUB10378A
GCF_900593335.1	3	clustered	Burkholderia pseudomallei HBPUB10385A
GCF_900593345.1	3	clustered	Burkholderia pseudomallei HBPUB10384A
GCF_900593355.1	3	clustered	Burkholderia pseudomallei HBPUB10381C
GCF_900593365.1	3	clustered	Burkholderia pseudomallei HBPUB10377A
GCF_900593375.1	3	clustered	Burkholderia pseudomallei HBPUB10386B
GCF_900593385.1	3	clustered	Burkholderia pseudomallei HBPUB10389A
GCF_900593395.1	3	clustered	Burkholderia pseudomallei HBPUB10387A
GCF_900593405.1	3	clustered	Burkholderia pseudomallei HBPUB10388A
GCF_900593415.1	3	clustered	Burkholderia pseudomallei HBPUB10390A
GCF_900593425.1	3	clustered	Burkholderia pseudomallei HBPUB10392A
GCF_900593435.1	3	clustered	Burkholderia pseudomallei HBPUB10395A
GCF_900593445.1	3	clustered	Burkholderia pseudomallei HBPUB10398A-GS
GCF_900593455.1	3	clustered	Burkholderia pseudomallei HBPUB10393A
GCF_900593465.1	3	clustered	Burkholderia pseudomallei HBPUB10398A
GCF_900593475.1	3	clustered	Burkholderia pseudomallei HBPUB10400A
GCF_900593485.1	3	clustered	Burkholderia pseudomallei HBPUB10403A
GCF_900593495.1	3	clustered	Burkholderia pseudomallei HBPUB10402A
GCF_900593505.1	3	clustered	Burkholderia pseudomallei HBPUB10401A
GCF_900593515.1	3	clustered	Burkholderia pseudomallei HBPUB10405A
GCF_900593525.1	3	clustered	Burkholderia pseudomallei HBPUB10406A
GCF_900593535.1	3	clustered	Burkholderia pseudomallei HBPUB10409A
GCF_900593545.1	3	clustered	Burkholderia pseudomallei HBPUB10410A
GCF_900593555.1	3	clustered	Burkholderia pseudomallei HBPUB10413B
GCF_900593565.1	3	clustered	Burkholderia pseudomallei HBPUB10411A
GCF_900593575.1	3	clustered	Burkholderia pseudomallei HBPUB10417A
GCF_900593585.1	3	clustered	Burkholderia pseudomallei HBPUB10414A
GCF_900593595.1	3	clustered	Burkholderia pseudomallei HBPUB10416A
GCF_900593605.1	3	clustered	Burkholderia pseudomallei HBPUB10415D
GCF_900593615.1	3	clustered	Burkholderia pseudomallei HBPUB10418A
GCF_900593625.1	3	clustered	Burkholderia pseudomallei HBPUB10420A
GCF_900593635.1	3	clustered	Burkholderia pseudomallei HBPUB10431A
GCF_900593645.1	3	clustered	Burkholderia pseudomallei HBPUB10430A
GCF_900593655.1	3	clustered	Burkholderia pseudomallei HBPUB10423B
GCF_900593665.1	3	clustered	Burkholderia pseudomallei HBPUB10425B
GCF_900593675.1	3	clustered	Burkholderia pseudomallei HBPUB10438B
GCF_900593685.1	3	clustered	Burkholderia pseudomallei HBPUB10436A
GCF_900593695.1	3	clustered	Burkholderia pseudomallei HBPUB10439A
GCF_900593705.1	3	clustered	Burkholderia pseudomallei HBPUB10432A
GCF_900593715.1	3	clustered	Burkholderia pseudomallei HBPUB10444A
GCF_900593725.1	3	clustered	Burkholderia pseudomallei HBPUB10442A
GCF_900593735.1	3	clustered	Burkholderia pseudomallei HBPUB10446C
GCF_900593745.1	3	clustered	Burkholderia pseudomallei HBPUB10451B
GCF_900593755.1	3	clustered	Burkholderia pseudomallei HBPUB10447A
GCF_900593765.1	3	clustered	Burkholderia pseudomallei HBPUB10455A
GCF_900593775.1	3	clustered	Burkholderia pseudomallei HBPUB10448A
GCF_900593785.1	3	clustered	Burkholderia pseudomallei HBPUB10449A
GCF_900593795.1	3	clustered	Burkholderia pseudomallei HBPUB10467B
GCF_900593805.1	3	clustered	Burkholderia pseudomallei HBPUB10461A
GCF_900593815.1	3	clustered	Burkholderia pseudomallei HBPUB10460A
GCF_900593825.1	3	clustered	Burkholderia pseudomallei HBPUB10465A
GCF_900593835.1	3	clustered	Burkholderia pseudomallei HBPUB10469A
GCF_900593845.1	3	clustered	Burkholderia pseudomallei HBPUB10480A
GCF_900593855.1	3	clustered	Burkholderia pseudomallei HBPUB10476B
GCF_900593865.1	3	clustered	Burkholderia pseudomallei HBPUB10483A
GCF_900593875.1	3	clustered	Burkholderia pseudomallei HBPUB10488A
GCF_900593885.1	3	clustered	Burkholderia pseudomallei HBPUB10501A
GCF_900593895.1	3	clustered	Burkholderia pseudomallei HBPUB10497A
GCF_900593905.1	3	clustered	Burkholderia pseudomallei HBPUB10515A
GCF_900593915.1	3	clustered	Burkholderia pseudomallei HBPUB10532A
GCF_900593925.1	3	clustered	Burkholderia pseudomallei HBPUB10529A
GCF_900593935.1	3	clustered	Burkholderia pseudomallei HBPUB10522A
GCF_900593945.1	3	clustered	Burkholderia pseudomallei HBPUB10534C
GCF_900593955.1	3	clustered	Burkholderia pseudomallei HBPUB10542A
GCF_900593965.1	3	clustered	Burkholderia pseudomallei HBPUB10544B
GCF_900593975.1	3	clustered	Burkholderia pseudomallei HBPUB10548A
GCF_900593985.1	3	clustered	Burkholderia pseudomallei HBPUB10546A
GCF_900593995.1	3	clustered	Burkholderia pseudomallei HBPUB10549A
GCF_900594005.1	3	clustered	Burkholderia pseudomallei HBPUB10554A
GCF_900594015.1	3	clustered	Burkholderia pseudomallei HBPUB10557A
GCF_900594025.1	3	clustered	Burkholderia pseudomallei HBPUB10550A
GCF_900594035.1	3	clustered	Burkholderia pseudomallei HBPUB10556B
GCF_900594045.1	3	clustered	Burkholderia pseudomallei HBPUB10560A
GCF_900594055.1	3	clustered	Burkholderia pseudomallei HBPUB10566C
GCF_900594065.1	3	clustered	Burkholderia pseudomallei HBPUB10564A
GCF_900594075.1	3	clustered	Burkholderia pseudomallei HBPUB10574A
GCF_900594085.1	3	clustered	Burkholderia pseudomallei HBPUB10571A
GCF_900594095.1	3	clustered	Burkholderia pseudomallei HBPUB10581A
GCF_900594105.1	3	clustered	Burkholderia pseudomallei HBPUB10577A
GCF_900594115.1	3	clustered	Burkholderia pseudomallei HBPUB10575B
GCF_900594125.1	3	clustered	Burkholderia pseudomallei HBPUB10584A
GCF_900594135.1	3	clustered	Burkholderia pseudomallei HBPUB10587C
GCF_900594145.1	3	clustered	Burkholderia pseudomallei HBPUB10596A
GCF_900594155.1	3	clustered	Burkholderia pseudomallei HBPUB10591B
GCF_900594165.1	3	clustered	Burkholderia pseudomallei HBPUB10598A
GCF_900594175.1	3	clustered	Burkholderia pseudomallei HBPUB10601A
GCF_900594185.1	3	clustered	Burkholderia pseudomallei HBPUB10602C
GCF_900594195.1	3	clustered	Burkholderia pseudomallei HBPUB10609A
GCF_900594205.1	3	clustered	Burkholderia pseudomallei HBPUB10603A
GCF_900594215.1	3	clustered	Burkholderia pseudomallei HBPUB10604A
GCF_900594225.1	3	clustered	Burkholderia pseudomallei HBPUB10629B
GCF_900594235.1	3	clustered	Burkholderia pseudomallei HBPUB10618A
GCF_900594245.1	3	clustered	Burkholderia pseudomallei HBPUB10623A
GCF_900594255.1	3	clustered	Burkholderia pseudomallei HBPUB10625A
GCF_900594265.1	3	clustered	Burkholderia pseudomallei HBPUB10633A
GCF_900594275.1	3	clustered	Burkholderia pseudomallei HBPUB10640A
GCF_900594285.1	3	clustered	Burkholderia pseudomallei HBPUB10630A
GCF_900594295.1	3	clustered	Burkholderia pseudomallei HBPUB10643A
GCF_900594305.1	3	clustered	Burkholderia pseudomallei HBPUB10642A
GCF_900594315.1	3	clustered	Burkholderia pseudomallei HBPUB10645A
GCF_900594325.1	3	clustered	Burkholderia pseudomallei HBPUB10649A
GCF_900594335.1	3	clustered	Burkholderia pseudomallei HBPUB10658A
GCF_900594345.1	3	clustered	Burkholderia pseudomallei HBPUB10661B
GCF_900594355.1	3	clustered	Burkholderia pseudomallei HBPUB10650A
GCF_900594365.1	3	clustered	Burkholderia pseudomallei HBPUB10652C
GCF_900594375.1	3	clustered	Burkholderia pseudomallei HBPUB10657A
GCF_900594385.1	3	clustered	Burkholderia pseudomallei HBPUB10669A
GCF_900594395.1	3	clustered	Burkholderia pseudomallei HBPUB10668A
GCF_900594405.1	3	clustered	Burkholderia pseudomallei HBPUB10671A
GCF_900594415.1	3	clustered	Burkholderia pseudomallei HBPUB10670B
GCF_900594425.1	3	clustered	Burkholderia pseudomallei HBPUB10679A
GCF_900594435.1	3	clustered	Burkholderia pseudomallei HBPUB10685A
GCF_900594445.1	3	clustered	Burkholderia pseudomallei HBPUB10687A
GCF_900594455.1	3	clustered	Burkholderia pseudomallei HBPUB10688A
GCF_900594465.1	3	clustered	Burkholderia pseudomallei HBPUB10681A
GCF_900594475.1	3	clustered	Burkholderia pseudomallei A-041-05-2-02
GCF_900594485.1	3	clustered	Burkholderia pseudomallei HBPUB5603A
GCF_900594495.1	3	clustered	Burkholderia pseudomallei A-041-05-2-01
GCF_900594505.1	3	clustered	Burkholderia pseudomallei A-041-05-2-04
GCF_900594515.1	3	clustered	Burkholderia pseudomallei A-041-05-2-03
GCF_900594525.1	3	clustered	Burkholderia pseudomallei A-041-05-2-05
GCF_900594535.1	3	clustered	Burkholderia pseudomallei A-041-05-2-06
GCF_900594545.1	3	clustered	Burkholderia pseudomallei A-041-05-2-07
GCF_900594555.1	3	clustered	Burkholderia pseudomallei A-041-05-2-08
GCF_900594565.1	3	clustered	Burkholderia pseudomallei A-050-05-2-02
GCF_900594575.1	3	clustered	Burkholderia pseudomallei A-041-05-2-10
GCF_900594585.1	3	clustered	Burkholderia pseudomallei A-041-05-2-09
GCF_900594595.1	3	clustered	Burkholderia pseudomallei A-050-05-2-01
GCF_900594605.1	3	clustered	Burkholderia pseudomallei A-050-05-2-03
GCF_900594615.1	3	clustered	Burkholderia pseudomallei A-050-05-2-04
GCF_900594625.1	3	clustered	Burkholderia pseudomallei A-050-05-2-05
GCF_900594635.1	3	clustered	Burkholderia pseudomallei A-050-05-2-07
GCF_900594645.1	3	clustered	Burkholderia pseudomallei A-050-05-2-06
GCF_900594655.1	3	clustered	Burkholderia pseudomallei A-050-05-2-09
GCF_900594665.1	3	clustered	Burkholderia pseudomallei A-052-05-1-01
GCF_900594675.1	3	clustered	Burkholderia pseudomallei A-055-05-1-01
GCF_900594685.1	3	clustered	Burkholderia pseudomallei A-050-05-2-08
GCF_900594695.1	3	clustered	Burkholderia pseudomallei A-050-05-2-10
GCF_900594705.1	3	clustered	Burkholderia pseudomallei A-055-05-1-02
GCF_900594715.1	3	clustered	Burkholderia pseudomallei A-055-05-1-03
GCF_900594725.1	3	clustered	Burkholderia pseudomallei A-055-05-1-04
GCF_900594735.1	3	clustered	Burkholderia pseudomallei A-055-05-1-06
GCF_900594745.1	3	clustered	Burkholderia pseudomallei A-055-05-1-05
GCF_900594755.1	3	clustered	Burkholderia pseudomallei A-055-05-1-07
GCF_900594765.1	3	clustered	Burkholderia pseudomallei A-055-05-1-08
GCF_900594775.1	3	clustered	Burkholderia pseudomallei A-058-02-2-01
GCF_900594785.1	3	clustered	Burkholderia pseudomallei A-055-05-1-09
GCF_900594795.1	3	clustered	Burkholderia pseudomallei A-055-05-1-10
GCF_900594805.1	3	clustered	Burkholderia pseudomallei A-058-02-2-04
GCF_900594815.1	3	clustered	Burkholderia pseudomallei A-058-02-2-02
GCF_900594825.1	3	clustered	Burkholderia pseudomallei A-058-02-2-05
GCF_900594835.1	3	clustered	Burkholderia pseudomallei A-058-02-2-07
GCF_900594845.1	3	clustered	Burkholderia pseudomallei A-058-02-2-06
GCF_900594855.1	3	clustered	Burkholderia pseudomallei A-058-02-2-08
GCF_900594865.1	3	clustered	Burkholderia pseudomallei A-058-02-2-09
GCF_900594875.1	3	clustered	Burkholderia pseudomallei A-064-05-2-01
GCF_900594885.1	3	clustered	Burkholderia pseudomallei A-058-02-2-10
GCF_900594895.1	3	clustered	Burkholderia pseudomallei A-064-05-2-03
GCF_900594905.1	3	clustered	Burkholderia pseudomallei A-064-05-2-02
GCF_900594915.1	3	clustered	Burkholderia pseudomallei A-064-05-2-05
GCF_900594925.1	3	clustered	Burkholderia pseudomallei A-064-05-2-04
GCF_900594935.1	3	clustered	Burkholderia pseudomallei A-064-05-2-07
GCF_900594945.1	3	clustered	Burkholderia pseudomallei A-064-05-2-06
GCF_900594955.1	3	clustered	Burkholderia pseudomallei A-064-05-2-08
GCF_900594965.1	3	clustered	Burkholderia pseudomallei A-064-05-2-10
GCF_900594975.1	3	clustered	Burkholderia pseudomallei A-064-05-2-09
GCF_900594985.1	3	clustered	Burkholderia pseudomallei A-095-05-2-01
GCF_900594995.1	3	clustered	Burkholderia pseudomallei A-095-05-2-03
GCF_900595005.1	3	clustered	Burkholderia pseudomallei A-095-05-2-02
GCF_900595015.1	3	clustered	Burkholderia pseudomallei A-095-05-2-07
GCF_900595025.1	3	clustered	Burkholderia pseudomallei A-095-05-2-08
GCF_900595035.1	3	clustered	Burkholderia pseudomallei A-095-05-2-06
GCF_900595045.1	3	clustered	Burkholderia pseudomallei A-095-05-2-05
GCF_900595055.1	3	clustered	Burkholderia pseudomallei A-095-05-2-04
GCF_900595065.1	3	clustered	Burkholderia pseudomallei A-095-05-2-09
GCF_900595075.1	3	clustered	Burkholderia pseudomallei A-095-05-2-10
GCF_900595085.1	3	clustered	Burkholderia pseudomallei A-099-05-1-01
GCF_900595095.1	3	clustered	Burkholderia pseudomallei A-099-05-1-02
GCF_900595105.1	3	clustered	Burkholderia pseudomallei A-099-05-1-03
GCF_900595115.1	3	clustered	Burkholderia pseudomallei A-099-05-1-04
GCF_900595125.1	3	clustered	Burkholderia pseudomallei A-099-05-2-06
GCF_900595135.1	3	clustered	Burkholderia pseudomallei A-099-05-2-07
GCF_900595145.1	3	clustered	Burkholderia pseudomallei A-099-05-2-10
GCF_900595155.1	3	clustered	Burkholderia pseudomallei A-099-05-2-05
GCF_900595165.1	3	clustered	Burkholderia pseudomallei A-099-05-2-09
GCF_900595175.1	3	clustered	Burkholderia pseudomallei A-099-05-2-08
GCF_900595185.1	3	clustered	Burkholderia pseudomallei A-107-05-2-02
GCF_900595195.1	3	clustered	Burkholderia pseudomallei A-107-05-1-01
GCF_900595205.1	3	clustered	Burkholderia pseudomallei A-107-05-2-03
GCF_900595215.1	3	clustered	Burkholderia pseudomallei A-107-05-2-04
GCF_900595225.1	3	clustered	Burkholderia pseudomallei A-107-05-2-06
GCF_900595235.1	3	clustered	Burkholderia pseudomallei A-107-05-2-05
GCF_900595245.1	3	clustered	Burkholderia pseudomallei A-107-05-2-07
GCF_900595255.1	3	clustered	Burkholderia pseudomallei A-107-05-2-08
GCF_900595265.1	3	clustered	Burkholderia pseudomallei A-107-05-2-09
GCF_900595275.1	3	clustered	Burkholderia pseudomallei A-161-02-1-02
GCF_900595285.1	3	clustered	Burkholderia pseudomallei A-107-05-2-10
GCF_900595295.1	3	clustered	Burkholderia pseudomallei A-161-02-1-01
GCF_900595305.1	3	clustered	Burkholderia pseudomallei A-161-02-1-04
GCF_900595315.1	3	clustered	Burkholderia pseudomallei A-161-02-1-03
GCF_900595325.1	3	clustered	Burkholderia pseudomallei A-161-02-1-06
GCF_900595335.1	3	clustered	Burkholderia pseudomallei A-161-02-1-05
GCF_900595345.1	3	clustered	Burkholderia pseudomallei A-161-02-1-09
GCF_900595355.1	3	clustered	Burkholderia pseudomallei A-161-02-1-07
GCF_900595365.1	3	clustered	Burkholderia pseudomallei A-161-02-1-08
GCF_900595375.1	3	clustered	Burkholderia pseudomallei A-161-02-1-10
GCF_900595385.1	3	clustered	Burkholderia pseudomallei A-175-05-2-01
GCF_900595395.1	3	clustered	Burkholderia pseudomallei A-175-05-2-02
GCF_900595405.1	3	clustered	Burkholderia pseudomallei A-175-05-2-03
GCF_900595425.1	3	clustered	Burkholderia pseudomallei A-175-05-2-05
GCF_900595435.1	3	clustered	Burkholderia pseudomallei A-175-05-2-06
GCF_900595445.1	3	clustered	Burkholderia pseudomallei A-175-05-2-08
GCF_900595455.1	3	clustered	Burkholderia pseudomallei A-175-05-2-10
GCF_900595465.1	3	clustered	Burkholderia pseudomallei A-175-05-2-09
GCF_900595475.1	3	clustered	Burkholderia pseudomallei A-177-01-1-01
GCF_900595485.1	3	clustered	Burkholderia pseudomallei A-177-01-2-02
GCF_900595495.1	3	clustered	Burkholderia pseudomallei A-177-01-2-06
GCF_900595505.1	3	clustered	Burkholderia pseudomallei A-177-01-2-04
GCF_900595515.1	3	clustered	Burkholderia pseudomallei A-177-01-2-07
GCF_900595525.1	3	clustered	Burkholderia pseudomallei A-177-01-2-03
GCF_900595535.1	3	clustered	Burkholderia pseudomallei A-177-01-2-05
GCF_900595545.1	3	clustered	Burkholderia pseudomallei A-177-01-2-08
GCF_900595555.1	3	clustered	Burkholderia pseudomallei A-177-01-2-09
GCF_900595565.1	3	clustered	Burkholderia pseudomallei A-177-01-2-10
GCF_900595575.1	3	clustered	Burkholderia pseudomallei A-202-02-1-02
GCF_900595585.1	3	clustered	Burkholderia pseudomallei A-202-02-1-01
GCF_900595595.1	3	clustered	Burkholderia pseudomallei A-202-02-1-03
GCF_900595605.1	3	clustered	Burkholderia pseudomallei A-202-02-1-06
GCF_900595615.1	3	clustered	Burkholderia pseudomallei A-202-02-1-08
GCF_900595625.1	3	clustered	Burkholderia pseudomallei A-202-02-1-04
GCF_900595635.1	3	clustered	Burkholderia pseudomallei A-202-02-1-05
GCF_900595645.1	3	clustered	Burkholderia pseudomallei A-202-02-1-07
GCF_900595655.1	3	clustered	Burkholderia pseudomallei A-229-05-2-01
GCF_900595665.1	3	clustered	Burkholderia pseudomallei A-229-05-2-02
GCF_900595675.1	3	clustered	Burkholderia pseudomallei A-202-02-1-09
GCF_900595685.1	3	clustered	Burkholderia pseudomallei A-202-02-1-10
GCF_900595695.1	3	clustered	Burkholderia pseudomallei A-229-05-2-03
GCF_900595705.1	3	clustered	Burkholderia pseudomallei A-229-05-2-04
GCF_900595715.1	3	clustered	Burkholderia pseudomallei A-229-05-2-05
GCF_900595725.1	3	clustered	Burkholderia pseudomallei A-229-05-2-07
GCF_900595735.1	3	clustered	Burkholderia pseudomallei A-229-05-2-06
GCF_900595745.1	3	clustered	Burkholderia pseudomallei A-229-05-2-08
GCF_900595755.1	3	clustered	Burkholderia pseudomallei A-229-05-2-10
GCF_900595765.1	3	clustered	Burkholderia pseudomallei A-266-02-1-02
GCF_900595775.1	3	clustered	Burkholderia pseudomallei A-229-05-2-09
GCF_900595785.1	3	clustered	Burkholderia pseudomallei A-266-02-1-03
GCF_900595795.1	3	clustered	Burkholderia pseudomallei A-266-02-1-01
GCF_900595805.1	3	clustered	Burkholderia pseudomallei A-266-02-1-04
GCF_900595815.1	3	clustered	Burkholderia pseudomallei A-266-02-1-08
GCF_900595825.1	3	clustered	Burkholderia pseudomallei A-266-02-1-06
GCF_900595835.1	3	clustered	Burkholderia pseudomallei A-266-02-1-05
GCF_900595845.1	3	clustered	Burkholderia pseudomallei A-266-02-1-07
GCF_900595855.1	3	clustered	Burkholderia pseudomallei A-266-02-1-09
GCF_900595865.1	3	clustered	Burkholderia pseudomallei A-277-02-2-03
GCF_900595875.1	3	clustered	Burkholderia pseudomallei A-266-02-1-10
GCF_900595885.1	3	clustered	Burkholderia pseudomallei A-277-02-2-02
GCF_900595895.1	3	clustered	Burkholderia pseudomallei A-277-02-2-01
GCF_900595905.1	3	clustered	Burkholderia pseudomallei A-277-02-2-04
GCF_900595915.1	3	clustered	Burkholderia pseudomallei A-277-02-2-05
GCF_900595925.1	3	clustered	Burkholderia pseudomallei A-277-02-2-06
GCF_900595935.1	3	clustered	Burkholderia pseudomallei A-277-02-2-07
GCF_900595945.1	3	clustered	Burkholderia pseudomallei A-277-02-2-08
GCF_900595955.1	3	clustered	Burkholderia pseudomallei A-277-02-2-09
GCF_900595975.1	3	clustered	Burkholderia pseudomallei A-278-05-2-02
GCF_900595985.1	3	clustered	Burkholderia pseudomallei A-278-05-2-03
GCF_900595995.1	3	clustered	Burkholderia pseudomallei A-277-02-2-10
GCF_900596005.1	3	clustered	Burkholderia pseudomallei A-278-05-2-05
GCF_900596025.1	3	clustered	Burkholderia pseudomallei A-278-05-2-04
GCF_900596035.1	3	clustered	Burkholderia pseudomallei A-278-05-2-07
GCF_900596045.1	3	clustered	Burkholderia pseudomallei A-278-05-2-06
GCF_900596055.1	3	clustered	Burkholderia pseudomallei A-278-05-2-08
GCF_900596065.1	3	clustered	Burkholderia pseudomallei A-281-02-2-01
GCF_900596075.1	3	clustered	Burkholderia pseudomallei A-281-02-2-02
GCF_900596085.1	3	clustered	Burkholderia pseudomallei A-281-02-2-03
GCF_900596095.1	3	clustered	Burkholderia pseudomallei A-278-05-2-09
GCF_900596105.1	3	clustered	Burkholderia pseudomallei A-278-05-2-10
GCF_900596115.1	3	clustered	Burkholderia pseudomallei A-281-02-2-04
GCF_900596125.1	3	clustered	Burkholderia pseudomallei A-281-02-2-07
GCF_900596135.1	3	clustered	Burkholderia pseudomallei A-281-02-2-06
GCF_900596145.1	3	clustered	Burkholderia pseudomallei A-281-02-2-05
GCF_900596155.1	3	clustered	Burkholderia pseudomallei A-281-02-2-08
GCF_900596165.1	3	clustered	Burkholderia pseudomallei A-288-02-1-02
GCF_900596175.1	3	clustered	Burkholderia pseudomallei A-282-02-1-04
GCF_900596185.1	3	clustered	Burkholderia pseudomallei A-288-02-1-01
GCF_900596195.1	3	clustered	Burkholderia pseudomallei A-281-02-2-10
GCF_900596205.1	3	clustered	Burkholderia pseudomallei A-281-02-2-09
GCF_900596215.1	3	clustered	Burkholderia pseudomallei A-288-02-1-04
GCF_900596225.1	3	clustered	Burkholderia pseudomallei A-288-02-1-05
GCF_900596235.1	3	clustered	Burkholderia pseudomallei A-288-02-1-06
GCF_900596245.1	3	clustered	Burkholderia pseudomallei A-288-02-1-03
GCF_900596255.1	3	clustered	Burkholderia pseudomallei A-288-02-1-07
GCF_900596265.1	3	clustered	Burkholderia pseudomallei A-288-02-1-08
GCF_900596275.1	3	clustered	Burkholderia pseudomallei A-294-05-2-02
GCF_900596285.1	3	clustered	Burkholderia pseudomallei A-288-02-1-10
GCF_900596295.1	3	clustered	Burkholderia pseudomallei A-288-02-1-09
GCF_900596305.1	3	clustered	Burkholderia pseudomallei A-294-05-2-01
GCF_900596315.1	3	clustered	Burkholderia pseudomallei A-294-05-2-06
GCF_900596325.1	3	clustered	Burkholderia pseudomallei A-294-05-2-05
GCF_900596335.1	3	clustered	Burkholderia pseudomallei A-294-05-2-03
GCF_900596345.1	3	clustered	Burkholderia pseudomallei A-294-05-2-07
GCF_900596355.1	3	clustered	Burkholderia pseudomallei A-294-05-2-04
GCF_900596365.1	3	clustered	Burkholderia pseudomallei A-294-05-2-08
GCF_900596375.1	3	clustered	Burkholderia pseudomallei A-294-05-2-09
GCF_900596385.1	3	clustered	Burkholderia pseudomallei A-294-05-2-10
GCF_900596395.1	3	clustered	Burkholderia pseudomallei A-297-05-2-01
GCF_900596405.1	3	clustered	Burkholderia pseudomallei A-297-05-2-02
GCF_900596415.1	3	clustered	Burkholderia pseudomallei A-297-05-2-06
GCF_900596425.1	3	clustered	Burkholderia pseudomallei A-297-05-2-04
GCF_900596435.1	3	clustered	Burkholderia pseudomallei A-297-05-2-03
GCF_900596445.1	3	clustered	Burkholderia pseudomallei A-297-05-2-07
GCF_900596455.1	3	clustered	Burkholderia pseudomallei A-297-05-2-08
GCF_900596465.1	3	clustered	Burkholderia pseudomallei A-297-05-2-05
GCF_900596475.1	3	clustered	Burkholderia pseudomallei A-297-05-2-10
GCF_900596485.1	3	clustered	Burkholderia pseudomallei A-297-05-2-09
GCF_900596495.1	3	clustered	Burkholderia pseudomallei A-305-02-1-02
GCF_900596505.1	3	clustered	Burkholderia pseudomallei A-305-02-1-01
GCF_900596515.1	3	clustered	Burkholderia pseudomallei A-305-02-1-07
GCF_900596525.1	3	clustered	Burkholderia pseudomallei A-305-02-1-06
GCF_900596535.1	3	clustered	Burkholderia pseudomallei A-305-02-1-08
GCF_900596545.1	3	clustered	Burkholderia pseudomallei A-305-02-1-04
GCF_900596555.1	3	clustered	Burkholderia pseudomallei A-305-02-1-05
GCF_900596565.1	3	clustered	Burkholderia pseudomallei A-305-02-1-09
GCF_900596575.1	3	clustered	Burkholderia pseudomallei A-308-01-1-03
GCF_900596585.1	3	clustered	Burkholderia pseudomallei A-305-02-1-10
GCF_900596595.1	3	clustered	Burkholderia pseudomallei A-308-01-1-02
GCF_900596605.1	3	clustered	Burkholderia pseudomallei A-308-01-1-04
GCF_900596615.1	3	clustered	Burkholderia pseudomallei A-308-01-1-07
GCF_900596625.1	3	clustered	Burkholderia pseudomallei A-308-01-1-08
GCF_900596635.1	3	clustered	Burkholderia pseudomallei A-308-01-1-09
GCF_900596645.1	3	clustered	Burkholderia pseudomallei A-308-01-1-06
GCF_900596655.1	3	clustered	Burkholderia pseudomallei A-328-05-1-05
GCF_900596665.1	3	clustered	Burkholderia pseudomallei A-308-01-1-10
GCF_900596675.1	3	clustered	Burkholderia pseudomallei A-328-05-1-02
GCF_900596685.1	3	clustered	Burkholderia pseudomallei A-328-05-1-03
GCF_900596695.1	3	clustered	Burkholderia pseudomallei A-328-05-1-04
GCF_900596705.1	3	clustered	Burkholderia pseudomallei A-328-05-1-01
GCF_900596715.1	3	clustered	Burkholderia pseudomallei A-328-05-1-09
GCF_900596725.1	3	clustered	Burkholderia pseudomallei A-328-05-1-07
GCF_900596735.1	3	clustered	Burkholderia pseudomallei A-328-05-1-08
GCF_900596745.1	3	clustered	Burkholderia pseudomallei A-328-05-1-06
GCF_900596755.1	3	clustered	Burkholderia pseudomallei A-329-05-2-06
GCF_900596765.1	3	clustered	Burkholderia pseudomallei A-329-05-2-01
GCF_900596775.1	3	clustered	Burkholderia pseudomallei A-329-05-2-03
GCF_900596785.1	3	clustered	Burkholderia pseudomallei A-329-05-2-05
GCF_900596795.1	3	clustered	Burkholderia pseudomallei A-329-05-2-02
GCF_900596805.1	3	clustered	Burkholderia pseudomallei A-328-05-1-10
GCF_900596815.1	3	clustered	Burkholderia pseudomallei A-329-05-2-08
GCF_900596825.1	3	clustered	Burkholderia pseudomallei A-329-05-2-09
GCF_900596835.1	3	clustered	Burkholderia pseudomallei A-329-05-2-07
GCF_900596845.1	3	clustered	Burkholderia pseudomallei A-329-05-2-10
GCF_900596855.1	3	clustered	Burkholderia pseudomallei A-330-05-1-01
GCF_900596865.1	3	clustered	Burkholderia pseudomallei A-330-05-2-06
GCF_900596875.1	3	clustered	Burkholderia pseudomallei A-330-05-1-03
GCF_900596885.1	3	clustered	Burkholderia pseudomallei A-330-05-1-02
GCF_900596895.1	3	clustered	Burkholderia pseudomallei A-330-05-2-05
GCF_900596905.1	3	clustered	Burkholderia pseudomallei A-330-05-2-08
GCF_900596915.1	3	clustered	Burkholderia pseudomallei A-330-05-2-10
GCF_900596925.1	3	clustered	Burkholderia pseudomallei B-065-05-1-01
GCF_900596935.1	3	clustered	Burkholderia pseudomallei A-330-05-2-07
GCF_900596945.1	3	clustered	Burkholderia pseudomallei B-065-05-1-02
GCF_900596955.1	3	clustered	Burkholderia pseudomallei B-065-05-1-04
GCF_900596965.1	3	clustered	Burkholderia pseudomallei B-065-05-1-03
GCF_900596975.1	3	clustered	Burkholderia pseudomallei B-065-05-1-06
GCF_900596985.1	3	clustered	Burkholderia pseudomallei B-065-05-1-05
GCF_900596995.1	3	clustered	Burkholderia pseudomallei B-163-05-2-04
GCF_900597005.1	3	clustered	Burkholderia pseudomallei B-163-05-2-03
GCF_900597015.1	3	clustered	Burkholderia pseudomallei B-163-05-2-06
GCF_900597025.1	3	clustered	Burkholderia pseudomallei B-163-05-2-05
GCF_900597035.1	3	clustered	Burkholderia pseudomallei B-163-05-2-02
GCF_900597045.1	3	clustered	Burkholderia pseudomallei B-163-05-2-01
GCF_900597055.1	3	clustered	Burkholderia pseudomallei B-163-05-2-08
GCF_900597065.1	3	clustered	Burkholderia pseudomallei B-180-05-1-01
GCF_900597075.1	3	clustered	Burkholderia pseudomallei B-163-05-2-09
GCF_900597085.1	3	clustered	Burkholderia pseudomallei B-163-05-2-10
GCF_900597095.1	3	clustered	Burkholderia pseudomallei B-180-05-2-07
GCF_900597105.1	3	clustered	Burkholderia pseudomallei B-180-05-2-04
GCF_900597115.1	3	clustered	Burkholderia pseudomallei B-180-05-2-03
GCF_900597125.1	3	clustered	Burkholderia pseudomallei B-180-05-2-05
GCF_900597135.1	3	clustered	Burkholderia pseudomallei B-180-05-2-02
GCF_900597145.1	3	clustered	Burkholderia pseudomallei B-180-05-2-06
GCF_900597155.1	3	clustered	Burkholderia pseudomallei B-180-05-2-08
GCF_900597165.1	3	clustered	Burkholderia pseudomallei B-180-05-2-10
GCF_900597175.1	3	clustered	Burkholderia pseudomallei B-182-05-2-01
GCF_900597185.1	3	clustered	Burkholderia pseudomallei B-180-05-2-09
GCF_900597195.1	3	clustered	Burkholderia pseudomallei B-182-05-2-07
GCF_900597205.1	3	clustered	Burkholderia pseudomallei B-182-05-2-02
GCF_900597215.1	3	clustered	Burkholderia pseudomallei B-182-05-2-03
GCF_900597225.1	3	clustered	Burkholderia pseudomallei B-182-05-2-04
GCF_900597235.1	3	clustered	Burkholderia pseudomallei B-182-05-2-06
GCF_900597245.1	3	clustered	Burkholderia pseudomallei B-182-05-2-05
GCF_900597255.1	3	clustered	Burkholderia pseudomallei B-182-05-2-08
GCF_900597265.1	3	clustered	Burkholderia pseudomallei B-182-05-2-09
GCF_900597275.1	3	clustered	Burkholderia pseudomallei B-182-05-2-10
GCF_900597285.1	3	clustered	Burkholderia pseudomallei B-227-02-2-01
GCF_900597295.1	3	clustered	Burkholderia pseudomallei B-255-05-2-03
GCF_900597305.1	3	clustered	Burkholderia pseudomallei B-255-05-2-06
GCF_900597315.1	3	clustered	Burkholderia pseudomallei B-255-05-2-05
GCF_900597325.1	3	clustered	Burkholderia pseudomallei B-255-05-2-04
GCF_900597335.1	3	clustered	Burkholderia pseudomallei B-255-05-2-01
GCF_900597345.1	3	clustered	Burkholderia pseudomallei B-255-05-2-02
GCF_900597355.1	3	clustered	Burkholderia pseudomallei B-255-05-2-07
GCF_900597365.1	3	clustered	Burkholderia pseudomallei B-255-05-2-08
GCF_900597375.1	3	clustered	Burkholderia pseudomallei B-255-05-2-10
GCF_900597385.1	3	clustered	Burkholderia pseudomallei B-286-02-1-01
GCF_900597395.1	3	clustered	Burkholderia pseudomallei B-286-02-1-04
GCF_900597405.1	3	clustered	Burkholderia pseudomallei B-286-02-1-03
GCF_900597415.1	3	clustered	Burkholderia pseudomallei B-286-02-1-05
GCF_900597425.1	3	clustered	Burkholderia pseudomallei B-286-02-1-06
GCF_900597435.1	3	clustered	Burkholderia pseudomallei B-286-02-1-02
GCF_900597445.1	3	clustered	Burkholderia pseudomallei B-286-02-1-07
GCF_900597455.1	3	clustered	Burkholderia pseudomallei B-286-02-1-10
GCF_900597465.1	3	clustered	Burkholderia pseudomallei B-286-02-1-08
GCF_900597475.1	3	clustered	Burkholderia pseudomallei B-286-02-1-09
GCF_900597485.1	3	clustered	Burkholderia pseudomallei B-296-02-1-01
GCF_900597495.1	3	clustered	Burkholderia pseudomallei B-296-02-1-02
GCF_900597505.1	3	clustered	Burkholderia pseudomallei B-296-02-1-03
GCF_900597515.1	3	clustered	Burkholderia pseudomallei B-296-02-1-04
GCF_900597525.1	3	clustered	Burkholderia pseudomallei B-296-02-1-06
GCF_900597535.1	3	clustered	Burkholderia pseudomallei B-296-02-1-05
GCF_900597545.1	3	clustered	Burkholderia pseudomallei B-296-02-1-08
GCF_900597555.1	3	clustered	Burkholderia pseudomallei B-296-02-1-10
GCF_900597565.1	3	clustered	Burkholderia pseudomallei B-305-05-1-01
GCF_900597575.1	3	clustered	Burkholderia pseudomallei B-296-02-1-09
GCF_900597585.1	3	clustered	Burkholderia pseudomallei B-296-02-1-07
GCF_900597595.1	3	clustered	Burkholderia pseudomallei B-305-05-1-02
GCF_900597605.1	3	clustered	Burkholderia pseudomallei B-305-05-1-04
GCF_900597615.1	3	clustered	Burkholderia pseudomallei B-305-05-1-03
GCF_900597625.1	3	clustered	Burkholderia pseudomallei B-305-05-1-05
GCF_900597635.1	3	clustered	Burkholderia pseudomallei B-305-05-1-07
GCF_900597645.1	3	clustered	Burkholderia pseudomallei B-305-05-1-06
GCF_900597655.1	3	clustered	Burkholderia pseudomallei B-305-05-1-09
GCF_900597665.1	3	clustered	Burkholderia pseudomallei B-321-05-2-03
GCF_900597675.1	3	clustered	Burkholderia pseudomallei B-321-05-2-01
GCF_900597685.1	3	clustered	Burkholderia pseudomallei B-305-05-1-08
GCF_900597695.1	3	clustered	Burkholderia pseudomallei B-321-05-2-02
GCF_900597705.1	3	clustered	Burkholderia pseudomallei B-321-05-2-04
GCF_900597715.1	3	clustered	Burkholderia pseudomallei B-321-05-2-05
GCF_900597725.1	3	clustered	Burkholderia pseudomallei B-321-05-2-06
GCF_900597735.1	3	clustered	Burkholderia pseudomallei B-321-05-2-07
GCF_900597745.1	3	clustered	Burkholderia pseudomallei B-321-05-2-08
GCF_900597755.1	3	clustered	Burkholderia pseudomallei B-321-05-2-09
GCF_900597765.1	3	clustered	Burkholderia pseudomallei B-321-05-2-10
GCF_900597775.1	3	clustered	Burkholderia pseudomallei C-024-05-2-03
GCF_900597785.1	3	clustered	Burkholderia pseudomallei C-024-05-2-01
GCF_900597795.1	3	clustered	Burkholderia pseudomallei C-024-05-2-02
GCF_900597805.1	3	clustered	Burkholderia pseudomallei C-024-05-2-04
GCF_900597815.1	3	clustered	Burkholderia pseudomallei C-024-05-2-05
GCF_900597825.1	3	clustered	Burkholderia pseudomallei C-024-05-2-06
GCF_900597835.1	3	clustered	Burkholderia pseudomallei C-024-05-2-08
GCF_900597845.1	3	clustered	Burkholderia pseudomallei C-024-05-2-07
GCF_900597855.1	3	clustered	Burkholderia pseudomallei C-024-05-2-09
GCF_900597865.1	3	clustered	Burkholderia pseudomallei C-070-05-2-01
GCF_900597875.1	3	clustered	Burkholderia pseudomallei C-070-05-2-03
GCF_900597885.1	3	clustered	Burkholderia pseudomallei C-070-05-2-02
GCF_900597895.1	3	clustered	Burkholderia pseudomallei C-024-05-2-10
GCF_900597905.1	3	clustered	Burkholderia pseudomallei C-070-05-2-06
GCF_900597915.1	3	clustered	Burkholderia pseudomallei C-070-05-2-04
GCF_900597925.1	3	clustered	Burkholderia pseudomallei C-070-05-2-05
GCF_900597935.1	3	clustered	Burkholderia pseudomallei C-070-05-2-08
GCF_900597945.1	3	clustered	Burkholderia pseudomallei C-070-05-2-07
GCF_900597955.1	3	clustered	Burkholderia pseudomallei C-070-05-2-09
GCF_900597965.1	3	clustered	Burkholderia pseudomallei C-070-05-2-10
[truncated: 14,847 more rows]

## Sheet: Supplementary Datasets 2
Sample	Original Lifestyle	Augmented Lifestyle	Plant pathogen	Environmental	Opportunistic animal pathogen
Burkholderia_aenigmatica_AU17325|GCF.002223275.1	opportunistic animal pathogen	opportunistic animal pathogen	0	0	0.88
Burkholderia_aenigmatica_BCC0217|GCF.902833005.1	opportunistic animal pathogen	opportunistic animal pathogen	0	0	0.904
Burkholderia_aenigmatica_CMCC(B)23010|GCF.021899435.1	opportunistic animal pathogen	opportunistic animal pathogen	0	0.002	0.884
Burkholderia_aenigmatica_R-17378|GCF.902499275.1	opportunistic animal pathogen	opportunistic animal pathogen	0	0	0.94
Burkholderia_aenigmatica_R-9940|GCF.902499295.1	opportunistic animal pathogen	opportunistic animal pathogen	0	0	0.968
Burkholderia_ambifaria_3723STDY6145927|GCF.900631675.1	opportunistic animal pathogen	opportunistic animal pathogen	0	0	0.96
Burkholderia_ambifaria_AMMD|GCF.000959545.1	opportunistic animal pathogen	opportunistic animal pathogen	0	0	0.992
Burkholderia_ambifaria_AU22884|GCF.018147885.1	opportunistic animal pathogen	opportunistic animal pathogen	0	0	0.972
Burkholderia_ambifaria_AU33332|GCF.018147415.1	opportunistic animal pathogen	opportunistic animal pathogen	0	0	0.914
Burkholderia_ambifaria_AU34019|GCF.018147355.1	opportunistic animal pathogen	opportunistic animal pathogen	0	0	0.954
Burkholderia_ambifaria_AU34803|GCF.018147175.1	opportunistic animal pathogen	opportunistic animal pathogen	0	0	0.98
Burkholderia_ambifaria_AU36012|GCF.018146915.1	opportunistic animal pathogen	opportunistic animal pathogen	0	0	0.936
Burkholderia_ambifaria_AU37423|GCF.018146615.1	opportunistic animal pathogen	opportunistic animal pathogen	0	0	0.984
Burkholderia_ambifaria_B21-006|GCF.020843925.1	opportunistic animal pathogen	opportunistic animal pathogen	0	0	0.99
Burkholderia_ambifaria_B21-008|GCF.020843905.1	opportunistic animal pathogen	opportunistic animal pathogen	0	0	0.974
Burkholderia_ambifaria_BCC0191|GCF.902829465.1	opportunistic animal pathogen	opportunistic animal pathogen	0	0	0.966
Burkholderia_ambifaria_BCC0192|GCF.902829785.1	opportunistic animal pathogen	opportunistic animal pathogen	0	0	0.93
Burkholderia_ambifaria_BCC0197|GCF.902829415.1	opportunistic animal pathogen	opportunistic animal pathogen	0	0	0.986
Burkholderia_ambifaria_BCC0250|GCF.902829765.1	opportunistic animal pathogen	opportunistic animal pathogen	0	0	0.97
Burkholderia_ambifaria_BCC0267|GCF.902829645.1	opportunistic animal pathogen	opportunistic animal pathogen	0	0	0.998
Burkholderia_ambifaria_BCC0338|GCF.902829825.1	opportunistic animal pathogen	opportunistic animal pathogen	0	0	0.992
Burkholderia_ambifaria_BCC0478|GCF.902829665.1	opportunistic animal pathogen	opportunistic animal pathogen	0	0	0.998
Burkholderia_ambifaria_BCC0480|GCF.902829735.1	opportunistic animal pathogen	opportunistic animal pathogen	0	0	0.994
Burkholderia_ambifaria_BCC1041|GCF.902829815.1	opportunistic animal pathogen	opportunistic animal pathogen	0	0	1
Burkholderia_ambifaria_BCC1062|GCF.902829655.1	opportunistic animal pathogen	opportunistic animal pathogen	0	0	1
Burkholderia_ambifaria_BCC1065|GCF.902829835.1	opportunistic animal pathogen	opportunistic animal pathogen	0	0	1
Burkholderia_ambifaria_BCC1066|GCF.902829905.1	opportunistic animal pathogen	opportunistic animal pathogen	0	0	1
Burkholderia_ambifaria_BCC1080|GCF.902829995.1	opportunistic animal pathogen	opportunistic animal pathogen	0	0	0.996
Burkholderia_ambifaria_BCC1090|GCF.902829975.1	opportunistic animal pathogen	opportunistic animal pathogen	0	0	0.998
Burkholderia_ambifaria_BCC1098|GCF.902829895.1	opportunistic animal pathogen	opportunistic animal pathogen	0	0	0.966
Burkholderia_ambifaria_BCC1105|GCF.902829845.1	opportunistic animal pathogen	opportunistic animal pathogen	0	0	0.988
Burkholderia_ambifaria_BCC1107|GCF.902829855.1	opportunistic animal pathogen	opportunistic animal pathogen	0	0	0.986
Burkholderia_ambifaria_BCC1212|GCF.902829955.1	opportunistic animal pathogen	opportunistic animal pathogen	0	0	0.95
Burkholderia_ambifaria_BCC1213|GCF.902829925.1	opportunistic animal pathogen	opportunistic animal pathogen	0	0	0.988
Burkholderia_ambifaria_BCC1220|GCF.902830035.1	opportunistic animal pathogen	opportunistic animal pathogen	0	0	0.96
Burkholderia_ambifaria_BCC1228|GCF.902830065.1	opportunistic animal pathogen	opportunistic animal pathogen	0	0	0.984
Burkholderia_ambifaria_BCC1240|GCF.902830085.1	opportunistic animal pathogen	opportunistic animal pathogen	0	0	1
Burkholderia_ambifaria_BCC1248|GCF.902830135.1	opportunistic animal pathogen	opportunistic animal pathogen	0	0	0.952
Burkholderia_ambifaria_MEX-5|GCF.000182015.1	opportunistic animal pathogen	opportunistic animal pathogen	0	0	0.86
Burkholderia_ambifaria_T16|GCF.011392275.1	opportunistic animal pathogen	opportunistic animal pathogen	0	0	0.99
Burkholderia_anthina_1CH1|GCF.017514945.1	opportunistic animal pathogen	opportunistic animal pathogen	0	0	0.864
Burkholderia_anthina_AU37523|GCF.020419555.1	opportunistic animal pathogen	opportunistic animal pathogen	0	0	0.848
Burkholderia_anthina_AZ-4-2-10-S1-D7|GCF.001547525.1	opportunistic animal pathogen	opportunistic animal pathogen	0	0	0.868
Burkholderia_anthina_AZ-4-2-30-S1-D7|GCF.001523905.1	opportunistic animal pathogen	opportunistic animal pathogen	0	0	0.872
Burkholderia_anthina_BCC0036|GCF.902830145.1	opportunistic animal pathogen	opportunistic animal pathogen	0	0	0.848
Burkholderia_anthina_BCC0403|GCF.902830325.1	opportunistic animal pathogen	opportunistic animal pathogen	0	0	0.774
Burkholderia_anthina_BCC0518|GCF.902830485.1	opportunistic animal pathogen	opportunistic animal pathogen	0	0	0.936
Burkholderia_anthina_BCC0638|GCF.902829625.1	opportunistic animal pathogen	opportunistic animal pathogen	0	0	0.876
Burkholderia_anthina_BCC1349|GCF.902830335.1	opportunistic animal pathogen	opportunistic animal pathogen	0	0	0.95
Burkholderia_anthina_MSMB0848|GCF.001524825.1	opportunistic animal pathogen	opportunistic animal pathogen	0	0	0.878
Burkholderia_arboris_AU14372|GCF.020421325.1	opportunistic animal pathogen	opportunistic animal pathogen	0	0	0.926
Burkholderia_arboris_AU37640|GCF.020419455.1	opportunistic animal pathogen	opportunistic animal pathogen	0	0.004	0.912
Burkholderia_arboris_AU38796|GCF.020419885.1	opportunistic animal pathogen	opportunistic animal pathogen	0	0	0.912
Burkholderia_catarinensis_89|GCF.001883705.2	unknown	opportunistic animal pathogen	0	0	1
Burkholderia_cenocepacia_AU0822|GCF.018148655.1	opportunistic animal pathogen	opportunistic animal pathogen	0	0	0.996
Burkholderia_cenocepacia_AU0862|GCF.020420365.1	opportunistic animal pathogen	opportunistic animal pathogen	0	0	0.972
Burkholderia_cenocepacia_AU10094|GCF.018148255.1	opportunistic animal pathogen	opportunistic animal pathogen	0	0	0.956
Burkholderia_cenocepacia_AU10137|GCF.018148155.1	opportunistic animal pathogen	opportunistic animal pathogen	0	0	0.998
Burkholderia_cenocepacia_AU17795|GCF.020421255.1	opportunistic animal pathogen	opportunistic animal pathogen	0	0	0.984
Burkholderia_cenocepacia_AU26111|GCF.018147895.1	opportunistic animal pathogen	opportunistic animal pathogen	0	0	0.862
Burkholderia_cenocepacia_AU28681|GCF.018147815.1	opportunistic animal pathogen	opportunistic animal pathogen	0	0	0.986
Burkholderia_cenocepacia_AU30229|GCF.018147735.1	opportunistic animal pathogen	opportunistic animal pathogen	0	0	0.996
Burkholderia_cenocepacia_AU31714|GCF.018147625.1	opportunistic animal pathogen	opportunistic animal pathogen	0	0	0.97
Burkholderia_cenocepacia_AU32859|GCF.020419605.1	opportunistic animal pathogen	opportunistic animal pathogen	0	0	0.898
Burkholderia_cenocepacia_AU3303|GCF.018148495.1	opportunistic animal pathogen	opportunistic animal pathogen	0	0	0.992
Burkholderia_cenocepacia_AU34733|GCF.018147275.1	opportunistic animal pathogen	opportunistic animal pathogen	0	0	0.998
Burkholderia_cenocepacia_AU35290|GCF.018147055.1	opportunistic animal pathogen	opportunistic animal pathogen	0	0	0.974
Burkholderia_cenocepacia_AU35678|GCF.018146975.1	opportunistic animal pathogen	opportunistic animal pathogen	0	0	0.972
Burkholderia_cenocepacia_AU36979|GCF.018146755.1	opportunistic animal pathogen	opportunistic animal pathogen	0	0	0.936
Burkholderia_cenocepacia_AU37199|GCF.020419425.1	opportunistic animal pathogen	opportunistic animal pathogen	0	0	0.934
Burkholderia_cenocepacia_AU39690|GCF.018146405.1	opportunistic animal pathogen	opportunistic animal pathogen	0	0	0.97
Burkholderia_cenocepacia_AU39691|GCF.018146295.1	opportunistic animal pathogen	opportunistic animal pathogen	0	0	0.972
Burkholderia_cenocepacia_AU39727|GCF.018146395.1	opportunistic animal pathogen	opportunistic animal pathogen	0	0	0.95
Burkholderia_cenocepacia_AU41139|GCF.020419945.1	opportunistic animal pathogen	opportunistic animal pathogen	0	0	0.954
Burkholderia_cenocepacia_AU9544|GCF.018148335.1	opportunistic animal pathogen	opportunistic animal pathogen	0	0	0.988
Burkholderia_cenocepacia_BC-40|GCF.002071885.1	opportunistic animal pathogen	opportunistic animal pathogen	0	0.002	0.892
Burkholderia_cenocepacia_BC7|GCF.000333135.2	opportunistic animal pathogen	opportunistic animal pathogen	0	0	0.916
Burkholderia_cenocepacia_BCC0165|GCF.902830495.1	opportunistic animal pathogen	opportunistic animal pathogen	0	0	1
Burkholderia_cenocepacia_BCC0451|GCF.902830565.1	opportunistic animal pathogen	opportunistic animal pathogen	0	0	0.96
Burkholderia_cenocepacia_BCC0999|GCF.902830585.1	opportunistic animal pathogen	opportunistic animal pathogen	0	0	0.966
Burkholderia_cenocepacia_BCC1322|GCF.902829445.1	opportunistic animal pathogen	opportunistic animal pathogen	0	0	0.974
Burkholderia_cenocepacia_BCC1556|GCF.902830525.1	opportunistic animal pathogen	opportunistic animal pathogen	0	0	0.992
Burkholderia_cenocepacia_Bp8978|GCF.003854125.1	opportunistic animal pathogen	opportunistic animal pathogen	0	0	0.986
Burkholderia_cenocepacia_Bp8985|GCF.003854725.1	opportunistic animal pathogen	opportunistic animal pathogen	0	0	0.99
Burkholderia_cenocepacia_Bp9006|GCF.003854685.1	opportunistic animal pathogen	opportunistic animal pathogen	0	0	0.952
Burkholderia_cenocepacia_Bp9009|GCF.003854095.1	opportunistic animal pathogen	opportunistic animal pathogen	0	0	0.958
Burkholderia_cenocepacia_Bp9021|GCF.003854675.1	opportunistic animal pathogen	opportunistic animal pathogen	0	0	0.988
Burkholderia_cenocepacia_Bp9127|GCF.003854625.1	opportunistic animal pathogen	opportunistic animal pathogen	0	0	0.952
Burkholderia_cenocepacia_CEIBS5-2|GCF.001541445.1	opportunistic animal pathogen	opportunistic animal pathogen	0	0	0.87
Burkholderia_cenocepacia_CMCC(B)23006|GCF.021535065.1	opportunistic animal pathogen	opportunistic animal pathogen	0	0	0.922
Burkholderia_cenocepacia_DDS22E-1|GCF.000755725.1	opportunistic animal pathogen	opportunistic animal pathogen	0	0	0.982
Burkholderia_cenocepacia_FDAARGOS_82|GCF.000783555.1	opportunistic animal pathogen	opportunistic animal pathogen	0	0	0.968
Burkholderia_cenocepacia_GCF.900240025.1	opportunistic animal pathogen	opportunistic animal pathogen	0	0	0.9
Burkholderia_cenocepacia_GCF.905184115.1	opportunistic animal pathogen	opportunistic animal pathogen	0	0.004	0.918
Burkholderia_cenocepacia_PC184Mulks|GCF.003076415.1	opportunistic animal pathogen	opportunistic animal pathogen	0	0	0.916
Burkholderia_cenocepacia_S2AES|GCF.000689575.1	opportunistic animal pathogen	opportunistic animal pathogen	0	0.002	0.958
Burkholderia_cenocepacia_TAtl-371|GCF.900100915.1	opportunistic animal pathogen	opportunistic animal pathogen	0	0	0.986
Burkholderia_cenocepacia_VC12802|GCF.001999825.1	opportunistic animal pathogen	opportunistic animal pathogen	0	0	0.996
Burkholderia_cenocepacia_VC7881|GCF.001992625.1	opportunistic animal pathogen	opportunistic animal pathogen	0	0	0.908
Burkholderia_cenocepacia_YG-3|GCF.003966315.1	opportunistic animal pathogen	opportunistic animal pathogen	0	0	0.852
Burkholderia_cepacia_1178_BCEN|GCF.001052915.1	opportunistic animal pathogen	opportunistic animal pathogen	0	0	0.926
Burkholderia_cepacia_2424|GCF.013336605.1	opportunistic animal pathogen	opportunistic animal pathogen	0	0	0.986
Burkholderia_cepacia_39628|GCF.014854795.1	opportunistic animal pathogen	opportunistic animal pathogen	0	0	0.99
Burkholderia_cepacia_AU20362|GCF.020420305.1	opportunistic animal pathogen	opportunistic animal pathogen	0	0	0.998
Burkholderia_cepacia_AU23071|GCF.020420265.1	opportunistic animal pathogen	opportunistic animal pathogen	0	0	0.992
Burkholderia_cepacia_AU25689|GCF.020420245.1	opportunistic animal pathogen	opportunistic animal pathogen	0	0	0.986
Burkholderia_cepacia_AU28653|GCF.020420205.1	opportunistic animal pathogen	opportunistic animal pathogen	0	0	0.978
Burkholderia_cepacia_AU29080|GCF.020420075.1	opportunistic animal pathogen	opportunistic animal pathogen	0	0	0.984
Burkholderia_cepacia_AU3091|GCF.019795595.1	opportunistic animal pathogen	opportunistic animal pathogen	0	0	0.968
Burkholderia_cepacia_AU31199|GCF.020420105.1	opportunistic animal pathogen	opportunistic animal pathogen	0	0	0.996
Burkholderia_cepacia_AU34849|GCF.020419375.1	opportunistic animal pathogen	opportunistic animal pathogen	0	0	1
Burkholderia_cepacia_AU36260|GCF.020419545.1	opportunistic animal pathogen	opportunistic animal pathogen	0	0	0.954
Burkholderia_cepacia_AU38124|GCF.020419905.1	opportunistic animal pathogen	opportunistic animal pathogen	0	0	0.992
Burkholderia_cepacia_AU39678|GCF.020418985.1	opportunistic animal pathogen	opportunistic animal pathogen	0	0	0.936
Burkholderia_cepacia_AU40035|GCF.020419185.1	opportunistic animal pathogen	opportunistic animal pathogen	0	0	0.994
Burkholderia_cepacia_AU41368|GCF.020419785.1	opportunistic animal pathogen	opportunistic animal pathogen	0	0	0.998
Burkholderia_cepacia_AU41616|GCF.020419005.1	opportunistic animal pathogen	opportunistic animal pathogen	0	0	0.994
Burkholderia_cepacia_BC00013|GCF.016505945.1	opportunistic animal pathogen	opportunistic animal pathogen	0	0	0.958
Burkholderia_cepacia_BC16|GCF.009586235.1	opportunistic animal pathogen	opportunistic animal pathogen	0	0.002	1
Burkholderia_cepacia_BCC0002|GCF.902830635.1	opportunistic animal pathogen	opportunistic animal pathogen	0	0	0.962
Burkholderia_cepacia_BCC0003|GCF.902830665.1	opportunistic animal pathogen	opportunistic animal pathogen	0	0.002	0.97
Burkholderia_cepacia_BCC0256|GCF.902830655.1	opportunistic animal pathogen	opportunistic animal pathogen	0	0	0.998
Burkholderia_cepacia_BCC0367|GCF.902830675.1	opportunistic animal pathogen	opportunistic animal pathogen	0	0	0.992
Burkholderia_cepacia_BCC0974|GCF.902830705.1	opportunistic animal pathogen	opportunistic animal pathogen	0	0	1
Burkholderia_cepacia_BCC0977|GCF.902830755.1	opportunistic animal pathogen	opportunistic animal pathogen	0	0	0.998
Burkholderia_cepacia_BCC1273|GCF.902830735.1	opportunistic animal pathogen	opportunistic animal pathogen	0	0	1
Burkholderia_cepacia_BCC1632|GCF.902830785.1	opportunistic animal pathogen	opportunistic animal pathogen	0.002	0	0.946
Burkholderia_cepacia_BCC1633|GCF.902830795.1	opportunistic animal pathogen	opportunistic animal pathogen	0	0	0.96
Burkholderia_cepacia_BCC1636|GCF.902829425.1	opportunistic animal pathogen	opportunistic animal pathogen	0	0	0.952
Burkholderia_cepacia_BCC1641|GCF.902830805.1	opportunistic animal pathogen	opportunistic animal pathogen	0	0	0.99
Burkholderia_cepacia_BCC4135|GCF.011140355.1	opportunistic animal pathogen	opportunistic animal pathogen	0	0	0.91
Burkholderia_cepacia_Bp8980|GCF.003853955.1	opportunistic animal pathogen	opportunistic animal pathogen	0	0	0.996
Burkholderia_cepacia_Bp9003|GCF.003858205.1	opportunistic animal pathogen	opportunistic animal pathogen	0	0	0.96
Burkholderia_cepacia_Bp9007|GCF.003854415.1	opportunistic animal pathogen	opportunistic animal pathogen	0	0	0.996
Burkholderia_cepacia_Bp9013|GCF.003854435.1	opportunistic animal pathogen	opportunistic animal pathogen	0	0	0.996
Burkholderia_cepacia_Bp9020|GCF.003853915.1	opportunistic animal pathogen	opportunistic animal pathogen	0	0	1
Burkholderia_cepacia_Bp9024|GCF.003854425.1	opportunistic animal pathogen	opportunistic animal pathogen	0	0	1
Burkholderia_cepacia_Bp9032|GCF.003858195.1	opportunistic animal pathogen	opportunistic animal pathogen	0	0	0.974
Burkholderia_cepacia_Bp9036|GCF.003857515.1	opportunistic animal pathogen	opportunistic animal pathogen	0	0	0.988
Burkholderia_cepacia_Bp9120|GCF.003857475.1	opportunistic animal pathogen	opportunistic animal pathogen	0	0	1
Burkholderia_cepacia_CMCC(B)23005|GCF.021484945.1	opportunistic animal pathogen	opportunistic animal pathogen	0	0	0.998
Burkholderia_cepacia_FL-6-3-10-S1-D0|GCF.001524125.1	opportunistic animal pathogen	opportunistic animal pathogen	0	0	0.996
Burkholderia_cepacia_INT1-BP233|GCF.001522335.1	opportunistic animal pathogen	opportunistic animal pathogen	0	0	0.974
Burkholderia_cepacia_INT3-BP177|GCF.001718395.1	opportunistic animal pathogen	opportunistic animal pathogen	0	0	1
Burkholderia_cepacia_INT3-BP97|GCF.001522305.1	opportunistic animal pathogen	opportunistic animal pathogen	0	0	0.99
Burkholderia_cepacia_LK13|GCF.001038835.1	opportunistic animal pathogen	opportunistic animal pathogen	0	0	0.978
Burkholderia_cepacia_LK29|GCF.001039005.1	opportunistic animal pathogen	opportunistic animal pathogen	0	0	0.862
Burkholderia_cepacia_MSMB1061WGS|GCF.001529755.1	opportunistic animal pathogen	opportunistic animal pathogen	0	0	0.996
Burkholderia_cepacia_MSMB1129|GCF.001524835.1	opportunistic animal pathogen	opportunistic animal pathogen	0	0	1
Burkholderia_cepacia_MSMB1184WGS|GCF.001718835.1	opportunistic animal pathogen	opportunistic animal pathogen	0	0	1
Burkholderia_cepacia_MSMB1213WGS|GCF.001529145.1	opportunistic animal pathogen	opportunistic animal pathogen	0	0	0.974
Burkholderia_cepacia_MSMB1224WGS|GCF.001531875.1	opportunistic animal pathogen	opportunistic animal pathogen	0	0	0.998
Burkholderia_cepacia_MSMB1228WGS|GCF.001533295.1	opportunistic animal pathogen	opportunistic animal pathogen	0	0	0.952
Burkholderia_cepacia_MSMB1256WGS|GCF.001529885.1	opportunistic animal pathogen	opportunistic animal pathogen	0.002	0	0.944
Burkholderia_cepacia_MSMB1302|GCF.001526205.1	opportunistic animal pathogen	opportunistic animal pathogen	0	0	0.982
Burkholderia_cepacia_MSMB1339WGS|GCF.001529525.1	opportunistic animal pathogen	opportunistic animal pathogen	0	0	0.984
Burkholderia_cepacia_MSMB1383WGS|GCF.001529825.1	opportunistic animal pathogen	opportunistic animal pathogen	0	0	0.992
Burkholderia_cepacia_MSMB1513WGS|GCF.001530415.1	opportunistic animal pathogen	opportunistic animal pathogen	0	0	0.994
Burkholderia_cepacia_MSMB1819WGS|GCF.001530905.1	opportunistic animal pathogen	opportunistic animal pathogen	0	0	0.99
Burkholderia_cepacia_MSMB1824WGS|GCF.001526905.1	opportunistic animal pathogen	opportunistic animal pathogen	0	0	0.994
Burkholderia_cepacia_MSMB1829WGS|GCF.001526785.1	opportunistic animal pathogen	opportunistic animal pathogen	0	0	0.95
Burkholderia_cepacia_MSMB1831WGS|GCF.001526755.1	opportunistic animal pathogen	opportunistic animal pathogen	0	0	0.98
Burkholderia_cepacia_MSMB2095WGS|GCF.001531505.1	opportunistic animal pathogen	opportunistic animal pathogen	0	0	0.952
Burkholderia_cepacia_MSMB2164WGS|GCF.001532525.1	opportunistic animal pathogen	opportunistic animal pathogen	0	0	0.996
Burkholderia_cepacia_MSMB2177WGS|GCF.001532705.1	opportunistic animal pathogen	opportunistic animal pathogen	0	0	0.998
Burkholderia_cepacia_MSMB2210WGS|GCF.001531905.1	opportunistic animal pathogen	opportunistic animal pathogen	0	0	0.988
Burkholderia_cepacia_MSMB2211WGS|GCF.001531915.1	opportunistic animal pathogen	opportunistic animal pathogen	0	0	0.998
Burkholderia_cepacia_MSMB591WGS|GCF.001532885.1	opportunistic animal pathogen	opportunistic animal pathogen	0	0	0.972
Burkholderia_cepacia_MSMB593WGS|GCF.001532235.1	opportunistic animal pathogen	opportunistic animal pathogen	0	0	0.996
Burkholderia_cepacia_MSMB616WGS|GCF.001532125.1	opportunistic animal pathogen	opportunistic animal pathogen	0.002	0	0.978
Burkholderia_cepacia_MSMB648WGS|GCF.001532955.1	opportunistic animal pathogen	opportunistic animal pathogen	0	0	1
Burkholderia_cepacia_MSMB724WGS|GCF.001533445.1	opportunistic animal pathogen	opportunistic animal pathogen	0	0	0.998
Burkholderia_cepacia_MSMB839WGS|GCF.001534085.1	opportunistic animal pathogen	opportunistic animal pathogen	0	0	0.986
Burkholderia_cepacia_NFACC38-1|GCF.900111715.1	opportunistic animal pathogen	opportunistic animal pathogen	0	0	0.996
Burkholderia_cepacia_RB-39|GCF.000724975.1	opportunistic animal pathogen	opportunistic animal pathogen	0	0	0.892
Burkholderia_cepacia_RF2-non_BP4|GCF.001522295.1	opportunistic animal pathogen	opportunistic animal pathogen	0	0	0.956
Burkholderia_cepacia_RF3-non_BP5|GCF.001521975.1	opportunistic animal pathogen	opportunistic animal pathogen	0	0	0.998
Burkholderia_cepacia_RTE1|GCF.014892615.1	opportunistic animal pathogen	opportunistic animal pathogen	0	0	0.894
Burkholderia_cepacia_Y14-15|GCF.002968055.1	opportunistic animal pathogen	opportunistic animal pathogen	0	0	0.88
Burkholderia_cepacia_dm93|GCF.004375605.1	opportunistic animal pathogen	opportunistic animal pathogen	0	0	0.94
Burkholderia_cepacia_s41|GCF.014141955.1	opportunistic animal pathogen	opportunistic animal pathogen	0	0	0.988
Burkholderia_contaminans_170816|GCF.002924455.1	opportunistic animal pathogen	opportunistic animal pathogen	0	0	0.832
Burkholderia_contaminans_AU10235|GCF.002980735.1	opportunistic animal pathogen	opportunistic animal pathogen	0	0	0.848
Burkholderia_contaminans_AU41584|GCF.020419235.1	opportunistic animal pathogen	opportunistic animal pathogen	0	0	0.884
Burkholderia_contaminans_AU41716|GCF.020418945.1	opportunistic animal pathogen	opportunistic animal pathogen	0	0	0.906
Burkholderia_contaminans_BCC0132|GCF.902830775.1	opportunistic animal pathogen	opportunistic animal pathogen	0	0	0.94
Burkholderia_contaminans_Bp9000|GCF.003853895.1	opportunistic animal pathogen	opportunistic animal pathogen	0	0	0.894
Burkholderia_contaminans_Bp9001|GCF.003854375.1	opportunistic animal pathogen	opportunistic animal pathogen	0	0	0.9
Burkholderia_contaminans_Bp9025|GCF.003853875.1	opportunistic animal pathogen	opportunistic animal pathogen	0	0	0.888
Burkholderia_contaminans_GCF.902499255.1	opportunistic animal pathogen	opportunistic animal pathogen	0	0	0.868
Burkholderia_contaminans_GCF.902499325.1	opportunistic animal pathogen	opportunistic animal pathogen	0	0	0.88
Burkholderia_contaminans_LTEB|GCF.001865715.1	opportunistic animal pathogen	opportunistic animal pathogen	0	0	0.788
Burkholderia_diffusa_BCC0106|GCF.902830825.1	opportunistic animal pathogen	opportunistic animal pathogen	0	0	0.794
Burkholderia_diffusa_DSM23434|GCF.016836765.1	opportunistic animal pathogen	opportunistic animal pathogen	0	0	0.738
Burkholderia_diffusa_GCF.914492725.1	opportunistic animal pathogen	opportunistic animal pathogen	0	0.002	0.826
Burkholderia_diffusa_INT4-BP16|GCF.001523065.1	opportunistic animal pathogen	opportunistic animal pathogen	0	0	0.986
Burkholderia_diffusa_LMG29043|GCF.902830815.1	opportunistic animal pathogen	opportunistic animal pathogen	0	0	0.83
Burkholderia_diffusa_MSMB0010|GCF.001524385.1	opportunistic animal pathogen	opportunistic animal pathogen	0	0	0.98
Burkholderia_diffusa_MSMB583WGS|GCF.001533185.1	opportunistic animal pathogen	opportunistic animal pathogen	0	0	0.946
Burkholderia_diffusa_RF2-non-BP9|GCF.001718315.1	opportunistic animal pathogen	opportunistic animal pathogen	0	0	0.942
Burkholderia_dolosa_AU0794|GCF.019795915.1	opportunistic animal pathogen	opportunistic animal pathogen	0	0	0.962
Burkholderia_dolosa_AU23864|GCF.018147825.1	opportunistic animal pathogen	opportunistic animal pathogen	0	0	0.978
Burkholderia_dolosa_PC543|GCF.000497165.1	opportunistic animal pathogen	opportunistic animal pathogen	0	0	0.96
Burkholderia_gladioli_579|GCF.011319435.1	plant pathogen	plant pathogen	0.986	0	0
Burkholderia_gladioli_ATCC25417|GCF.000756855.1	plant pathogen	plant pathogen	0.98	0	0
Burkholderia_gladioli_BCC1623|GCF.902830935.1	plant pathogen	plant pathogen	0.968	0	0
Burkholderia_gladioli_BCC1688|GCF.902831125.1	plant pathogen	plant pathogen	0.91	0	0.004
Burkholderia_gladioli_BCC1694|GCF.902831415.1	plant pathogen	plant pathogen	0.984	0	0
Burkholderia_gladioli_BCC1809|GCF.902832125.1	plant pathogen	plant pathogen	0.94	0	0
Burkholderia_gladioli_BCC1861|GCF.902829615.1	plant pathogen	plant pathogen	0.958	0	0.002
Burkholderia_gladioli_Co14|GCF.003713105.1	plant pathogen	plant pathogen	0.948	0	0
Burkholderia_gladioli_FDAARGOS_390|GCF.002554225.1	plant pathogen	plant pathogen	0.958	0	0
Burkholderia_gladioli_GSRB05|GCF.019400155.1	plant pathogen	plant pathogen	0.972	0	0
Burkholderia_glumae_AU6208|GCF.000300395.2	plant pathogen	plant pathogen	0.76	0.002	0.008
Burkholderia_guangdongensis_DHOM02|GCF.013403875.1	unknown	opportunistic animal pathogen	0.02	0.14	0.8
Burkholderia_lata_383|GCF.000012945.1	opportunistic animal pathogen	opportunistic animal pathogen	0	0	0.942
Burkholderia_lata_BCC0174|GCF.902832775.1	opportunistic animal pathogen	opportunistic animal pathogen	0	0	0.976
Burkholderia_lata_FL-7-5-30-S1-D0|GCF.001718575.1	opportunistic animal pathogen	opportunistic animal pathogen	0	0	0.886
Burkholderia_lata_GCF.902499005.1	opportunistic animal pathogen	opportunistic animal pathogen	0	0	0.91
Burkholderia_lata_GCF.902499015.1	opportunistic animal pathogen	opportunistic animal pathogen	0	0	0.952
Burkholderia_lata_GCF.902499025.1	opportunistic animal pathogen	opportunistic animal pathogen	0	0	0.894
Burkholderia_lata_GCF.902499055.1	opportunistic animal pathogen	opportunistic animal pathogen	0	0	0.928
Burkholderia_lata_GCF.902499145.1	opportunistic animal pathogen	opportunistic animal pathogen	0	0	0.936
Burkholderia_lata_GCF.902499205.1	opportunistic animal pathogen	opportunistic animal pathogen	0	0	0.936
Burkholderia_lata_GCF.902499215.1	opportunistic animal pathogen	opportunistic animal pathogen	0	0	0.954
Burkholderia_lata_GCF.902499245.1	opportunistic animal pathogen	opportunistic animal pathogen	0	0	0.944
Burkholderia_lata_GCF.902499305.1	opportunistic animal pathogen	opportunistic animal pathogen	0	0	0.936
Burkholderia_lata_GCF.902499315.1	opportunistic animal pathogen	opportunistic animal pathogen	0	0	0.976
Burkholderia_lata_GCF.902499335.1	opportunistic animal pathogen	opportunistic animal pathogen	0	0	0.94
Burkholderia_latens_AU0505|GCF.017815595.1	opportunistic animal pathogen	opportunistic animal pathogen	0	0	0.944
Burkholderia_latens_GCF.902499045.1	opportunistic animal pathogen	opportunistic animal pathogen	0	0	0.936
Burkholderia_latens_RF32-BP12|GCF.001525985.1	opportunistic animal pathogen	opportunistic animal pathogen	0	0	0.968
Burkholderia_mayonis_BDU6|GCF.001523745.2	opportunistic animal pathogen	opportunistic animal pathogen	0	0	0.834
Burkholderia_mayonis_BDU8|GCF.001522635.2	opportunistic animal pathogen	opportunistic animal pathogen	0	0	0.784
Burkholderia_metallica_A53|GCF.003034145.1	opportunistic animal pathogen	opportunistic animal pathogen	0	0	0.85
Burkholderia_metallica_AU39427|GCF.020419265.1	opportunistic animal pathogen	opportunistic animal pathogen	0	0	0.882
Burkholderia_metallica_UMC708|GCF.013336775.1	opportunistic animal pathogen	opportunistic animal pathogen	0	0	0.926
Burkholderia_metallica_UMG646|GCF.013337715.1	opportunistic animal pathogen	opportunistic animal pathogen	0	0	0.812
Burkholderia_multivorans_ATCC17616|GCF.000018505.1	opportunistic animal pathogen	opportunistic animal pathogen	0	0	1
Burkholderia_multivorans_AU0549|GCF.019042665.1	opportunistic animal pathogen	opportunistic animal pathogen	0	0	0.988
Burkholderia_multivorans_AU10398|GCF.002980695.1	opportunistic animal pathogen	opportunistic animal pathogen	0	0	1
Burkholderia_multivorans_AU11233|GCF.002980775.1	opportunistic animal pathogen	opportunistic animal pathogen	0	0	1
Burkholderia_multivorans_AU11550|GCF.019042455.1	opportunistic animal pathogen	opportunistic animal pathogen	0	0	0.988
Burkholderia_multivorans_AU11772|GCF.002981035.1	opportunistic animal pathogen	opportunistic animal pathogen	0	0	0.998
Burkholderia_multivorans_AU12481|GCF.002981075.1	opportunistic animal pathogen	opportunistic animal pathogen	0	0	1
Burkholderia_multivorans_AU1355|GCF.019042565.1	opportunistic animal pathogen	opportunistic animal pathogen	0	0	1
Burkholderia_multivorans_AU13919|GCF.002981095.1	opportunistic animal pathogen	opportunistic animal pathogen	0	0.002	0.964
Burkholderia_multivorans_AU14371|GCF.002980855.1	opportunistic animal pathogen	opportunistic animal pathogen	0	0	1
Burkholderia_multivorans_AU14520|GCF.019042355.1	opportunistic animal pathogen	opportunistic animal pathogen	0	0	0.998
Burkholderia_multivorans_AU15814|GCF.002980895.1	opportunistic animal pathogen	opportunistic animal pathogen	0	0.002	1
Burkholderia_multivorans_AU17534|GCF.002980935.1	opportunistic animal pathogen	opportunistic animal pathogen	0	0	1
Burkholderia_multivorans_AU19564|GCF.002981155.1	opportunistic animal pathogen	opportunistic animal pathogen	0	0	0.998
Burkholderia_multivorans_AU19729|GCF.002981215.1	opportunistic animal pathogen	opportunistic animal pathogen	0	0	1
Burkholderia_multivorans_AU20929|GCF.002981635.1	opportunistic animal pathogen	opportunistic animal pathogen	0	0	0.996
Burkholderia_multivorans_AU21119|GCF.019040275.1	opportunistic animal pathogen	opportunistic animal pathogen	0	0	0.982
Burkholderia_multivorans_AU22892|GCF.002981295.1	opportunistic animal pathogen	opportunistic animal pathogen	0	0	1
Burkholderia_multivorans_AU2319|GCF.019042595.1	opportunistic animal pathogen	opportunistic animal pathogen	0	0	1
Burkholderia_multivorans_AU2334|GCF.019042555.1	opportunistic animal pathogen	opportunistic animal pathogen	0	0	0.992
Burkholderia_multivorans_AU23668|GCF.002981725.1	opportunistic animal pathogen	opportunistic animal pathogen	0	0	0.998
Burkholderia_multivorans_AU24110|GCF.019040475.1	opportunistic animal pathogen	opportunistic animal pathogen	0	0	0.988
Burkholderia_multivorans_AU24345|GCF.019040435.1	opportunistic animal pathogen	opportunistic animal pathogen	0	0	0.984
Burkholderia_multivorans_AU25113|GCF.019040405.1	opportunistic animal pathogen	opportunistic animal pathogen	0	0	0.998
Burkholderia_multivorans_AU25543|GCF.002981815.1	opportunistic animal pathogen	opportunistic animal pathogen	0	0	0.992
Burkholderia_multivorans_AU28069|GCF.002981845.1	opportunistic animal pathogen	opportunistic animal pathogen	0	0	1
Burkholderia_multivorans_AU29198|GCF.002981455.1	opportunistic animal pathogen	opportunistic animal pathogen	0	0	0.996
Burkholderia_multivorans_AU30441|GCF.002981535.1	opportunistic animal pathogen	opportunistic animal pathogen	0	0	0.982
Burkholderia_multivorans_AU30632|GCF.019040075.1	opportunistic animal pathogen	opportunistic animal pathogen	0	0	0.996
Burkholderia_multivorans_AU31150|GCF.019040455.1	opportunistic animal pathogen	opportunistic animal pathogen	0	0	0.998
Burkholderia_multivorans_AU31478|GCF.019040325.1	opportunistic animal pathogen	opportunistic animal pathogen	0	0	1
Burkholderia_multivorans_AU32038|GCF.018147615.1	opportunistic animal pathogen	opportunistic animal pathogen	0	0.002	1
Burkholderia_multivorans_AU33076|GCF.019040205.1	opportunistic animal pathogen	opportunistic animal pathogen	0	0	0.99
Burkholderia_multivorans_AU33575|GCF.019040935.1	opportunistic animal pathogen	opportunistic animal pathogen	0	0	1
Burkholderia_multivorans_AU34596|GCF.019040065.1	opportunistic animal pathogen	opportunistic animal pathogen	0	0	0.984
Burkholderia_multivorans_AU34603|GCF.019041015.1	opportunistic animal pathogen	opportunistic animal pathogen	0	0.002	0.97
Burkholderia_multivorans_AU34995|GCF.019041095.1	opportunistic animal pathogen	opportunistic animal pathogen	0	0	0.998
Burkholderia_multivorans_AU35020|GCF.019041115.1	opportunistic animal pathogen	opportunistic animal pathogen	0	0.008	0.992
Burkholderia_multivorans_AU35521|GCF.019041055.1	opportunistic animal pathogen	opportunistic animal pathogen	0	0	1
Burkholderia_multivorans_AU36024|GCF.019041255.1	opportunistic animal pathogen	opportunistic animal pathogen	0	0	0.994
Burkholderia_multivorans_AU36128|GCF.019040535.1	opportunistic animal pathogen	opportunistic animal pathogen	0	0	1
Burkholderia_multivorans_AU37490|GCF.018146515.1	opportunistic animal pathogen	opportunistic animal pathogen	0	0	0.998
Burkholderia_multivorans_AU37953|GCF.019040675.1	opportunistic animal pathogen	opportunistic animal pathogen	0	0	1
Burkholderia_multivorans_AU38803|GCF.018146475.1	opportunistic animal pathogen	opportunistic animal pathogen	0	0	0.994
Burkholderia_multivorans_AU38828|GCF.019039835.1	opportunistic animal pathogen	opportunistic animal pathogen	0	0	1
Burkholderia_multivorans_AU39196|GCF.019039855.1	opportunistic animal pathogen	opportunistic animal pathogen	0	0.002	0.992
Burkholderia_multivorans_AU39791|GCF.019041195.1	opportunistic animal pathogen	opportunistic animal pathogen	0	0	1
Burkholderia_multivorans_AU40008|GCF.019041155.1	opportunistic animal pathogen	opportunistic animal pathogen	0	0	0.998
Burkholderia_multivorans_AU40079|GCF.019040175.1	opportunistic animal pathogen	opportunistic animal pathogen	0	0	0.996
Burkholderia_multivorans_AU40514|GCF.019039935.1	opportunistic animal pathogen	opportunistic animal pathogen	0	0	0.994
Burkholderia_multivorans_AU40552|GCF.018146235.1	opportunistic animal pathogen	opportunistic animal pathogen	0	0	0.996
Burkholderia_multivorans_AU40724|GCF.019040755.1	opportunistic animal pathogen	opportunistic animal pathogen	0	0	0.998
Burkholderia_multivorans_AU42048|GCF.019039975.1	opportunistic animal pathogen	opportunistic animal pathogen	0	0	0.998
Burkholderia_multivorans_AU42892|GCF.019039955.1	opportunistic animal pathogen	opportunistic animal pathogen	0	0	1
Burkholderia_multivorans_AU4507|GCF.002981595.1	opportunistic animal pathogen	opportunistic animal pathogen	0	0	1
Burkholderia_multivorans_AU7902|GCF.019042435.1	opportunistic animal pathogen	opportunistic animal pathogen	0	0	0.99
Burkholderia_multivorans_AU9409|GCF.019042385.1	opportunistic animal pathogen	opportunistic animal pathogen	0	0	1
Burkholderia_multivorans_AU9976|GCF.019042495.1	opportunistic animal pathogen	opportunistic animal pathogen	0	0	1
Burkholderia_multivorans_BC00014|GCF.016505905.1	opportunistic animal pathogen	opportunistic animal pathogen	0	0	0.992
Burkholderia_multivorans_BC00029|GCF.016505685.1	opportunistic animal pathogen	opportunistic animal pathogen	0	0	1
Burkholderia_multivorans_BCC0037|GCF.902833915.1	opportunistic animal pathogen	opportunistic animal pathogen	0	0	1
Burkholderia_multivorans_BCC0089|GCF.902833895.1	opportunistic animal pathogen	opportunistic animal pathogen	0	0	1
Burkholderia_multivorans_Bmul_CF170.1a|GCF.003255945.1	opportunistic animal pathogen	opportunistic animal pathogen	0	0	0.99
Burkholderia_multivorans_CGD2M|GCF.000182295.1	opportunistic animal pathogen	opportunistic animal pathogen	0	0	0.974
Burkholderia_multivorans_D2095|GCF.000807825.1	opportunistic animal pathogen	opportunistic animal pathogen	0	0	0.978
Burkholderia_multivorans_DWS42B-1|GCF.000756965.1	opportunistic animal pathogen	opportunistic animal pathogen	0	0	0.998
Burkholderia_multivorans_FDAARGOS_547|GCF.003812365.1	opportunistic animal pathogen	opportunistic animal pathogen	0	0	1
Burkholderia_multivorans_FDAARGOS_726|GCF.009730175.1	opportunistic animal pathogen	opportunistic animal pathogen	0	0	0.98
Burkholderia_multivorans_GCF.900079605.1	opportunistic animal pathogen	opportunistic animal pathogen	0	0	0.998
Burkholderia_multivorans_MSMB1128WGS|GCF.001529795.1	opportunistic animal pathogen	opportunistic animal pathogen	0	0	0.996
Burkholderia_multivorans_MSMB1535WGS|GCF.001530485.1	opportunistic animal pathogen	opportunistic animal pathogen	0	0	1
Burkholderia_multivorans_MSMB1641WGS|GCF.001531425.1	opportunistic animal pathogen	opportunistic animal pathogen	0	0	1
Burkholderia_multivorans_MSMB1794WGS|GCF.001526715.1	opportunistic animal pathogen	opportunistic animal pathogen	0	0	1
Burkholderia_multivorans_MSMB1916WGS|GCF.001530985.1	opportunistic animal pathogen	opportunistic animal pathogen	0	0	0.926
Burkholderia_multivorans_MSMB2008WGS|GCF.001528045.1	opportunistic animal pathogen	opportunistic animal pathogen	0	0	1
Burkholderia_multivorans_MSMB2021WGS|GCF.001528425.1	opportunistic animal pathogen	opportunistic animal pathogen	0	0	1
Burkholderia_multivorans_MSMB575WGS|GCF.001534105.1	opportunistic animal pathogen	opportunistic animal pathogen	0	0	1
Burkholderia_multivorans_MSMB612WGS|GCF.001532145.1	opportunistic animal pathogen	opportunistic animal pathogen	0	0	0.994
Burkholderia_multivorans_NKI379|GCF.001302465.1	opportunistic animal pathogen	opportunistic animal pathogen	0	0	0.98
Burkholderia_multivorans_P1Bm2015|GCF.017165195.1	opportunistic animal pathogen	opportunistic animal pathogen	0	0	1
Burkholderia_oklahomensis_C6786|GCF.000170375.1	opportunistic animal pathogen	opportunistic animal pathogen	0	0	0.822
Burkholderia_paludis_MSh1|GCF.000732615.1	opportunistic animal pathogen	opportunistic animal pathogen	0	0	0.836
Burkholderia_plantarii_ATCC43733|GCF.001411805.1	plant pathogen	plant pathogen	0.894	0	0.004
Burkholderia_plantarii_FDAARGOS_922|GCF.016103125.1	plant pathogen	plant pathogen	0.85	0	0.004
Burkholderia_pseudomallei_1710b|GCF.000012785.1	opportunistic animal pathogen	opportunistic animal pathogen	0.006	0	0.874
Burkholderia_pseudomultivorans_BCC1191|GCF.902832925.1	opportunistic animal pathogen	opportunistic animal pathogen	0	0	0.964
Burkholderia_pseudomultivorans_GCF.902499075.1	opportunistic animal pathogen	opportunistic animal pathogen	0	0	0.936
Burkholderia_pseudomultivorans_MPSB1|GCF.015354235.1	opportunistic animal pathogen	opportunistic animal pathogen	0	0	0.998
Burkholderia_pseudomultivorans_MSMB0607|GCF.001524505.1	opportunistic animal pathogen	opportunistic animal pathogen	0	0	0.978
Burkholderia_pseudomultivorans_MSMB2199WGS|GCF.001532085.1	opportunistic animal pathogen	opportunistic animal pathogen	0	0	0.994
Burkholderia_pseudomultivorans_MSMB368WGS|GCF.001532035.1	opportunistic animal pathogen	opportunistic animal pathogen	0	0	0.958
Burkholderia_pseudomultivorans_MSMB574WGS|GCF.001532065.1	opportunistic animal pathogen	opportunistic animal pathogen	0	0	0.984
Burkholderia_pseudomultivorans_MSMB725WGS|GCF.001533465.1	opportunistic animal pathogen	opportunistic animal pathogen	0	0	0.998
Burkholderia_pseudomultivorans_SUB-INT22-BP1|GCF.001523165.1	opportunistic animal pathogen	opportunistic animal pathogen	0	0	0.982
Burkholderia_puraquae_LMG29660|GCF.902859845.1	opportunistic animal pathogen	opportunistic animal pathogen	0	0	0.932
Burkholderia_pyrrocinia_5.5B|GCF.013336615.1	opportunistic animal pathogen	opportunistic animal pathogen	0	0	0.87
Burkholderia_pyrrocinia_BCC0171|GCF.902832995.1	opportunistic animal pathogen	opportunistic animal pathogen	0	0	0.856
Burkholderia_pyrrocinia_BCC0986|GCF.902829605.1	opportunistic animal pathogen	opportunistic animal pathogen	0	0	0.848
Burkholderia_pyrrocinia_BCC1346|GCF.902832935.1	opportunistic animal pathogen	opportunistic animal pathogen	0	0.004	0.878
Burkholderia_pyrrocinia_BCC1364|GCF.902832945.1	opportunistic animal pathogen	opportunistic animal pathogen	0	0	0.884
Burkholderia_pyrrocinia_CH-67|GCF.000297475.1	opportunistic animal pathogen	opportunistic animal pathogen	0	0	0.902
Burkholderia_pyrrocinia_Hargis|GCF.018417535.1	opportunistic animal pathogen	opportunistic animal pathogen	0	0	0.946
Burkholderia_pyrrocinia_Lyc2|GCF.000743695.1	opportunistic animal pathogen	opportunistic animal pathogen	0	0	0.882
Burkholderia_pyrrocinia_MSMB1755|GCF.001527685.1	opportunistic animal pathogen	opportunistic animal pathogen	0	0	0.928
Burkholderia_pyrrocinia_XXB-24|GCF.004347225.1	opportunistic animal pathogen	opportunistic animal pathogen	0	0.004	0.91
Burkholderia_pyrrocinia_mHSR5|GCF.003330765.1	opportunistic animal pathogen	opportunistic animal pathogen	0	0	0.9
Burkholderia_reimsis_BE51|GCF.003294055.1	opportunistic animal pathogen	opportunistic animal pathogen	0	0	0.966
Burkholderia_seminalis_AU40353|GCF.020419405.1	opportunistic animal pathogen	opportunistic animal pathogen	0	0	0.892
Burkholderia_seminalis_BC00018|GCF.016508205.1	opportunistic animal pathogen	opportunistic animal pathogen	0	0.002	0.936
Burkholderia_seminalis_BCC1628|GCF.902833035.1	opportunistic animal pathogen	opportunistic animal pathogen	0	0	0.902
Burkholderia_seminalis_FL-5-5-10-S1-D0|GCF.001524085.1	opportunistic animal pathogen	opportunistic animal pathogen	0	0	0.892
Burkholderia_singularis_LMG28154|GCF.900176645.1	unknown	unknown	0.02	0.1	0.64
Burkholderia_singularis_TSV85|GCF.001523725.1	unknown	unknown	0.04	0.12	0.66
Burkholderia_sp._4812|GCF.009826995.1	unknown	opportunistic animal pathogen	0	0	0.98
Burkholderia_sp._4M9327F10|GCF.005503145.1	unknown	environmental	0	1	0
Burkholderia_sp._4NA327C6|GCF.005502655.1	unknown	opportunistic animal pathogen	0	0	1
Burkholderia_sp._500H|GCF.016595145.1	unknown	opportunistic animal pathogen	0	0	1
Burkholderia_sp._8Y|GCF.902506145.1	unknown	environmental	0	0.94	0.02
Burkholderia_sp._9120|GCF.000745015.1	unknown	environmental	0	1	0
Burkholderia_sp._A1|GCF.000633145.1	unknown	plant pathogen	0.88	0	0.04
Burkholderia_sp._A27|GCF.002087245.1	unknown	environmental	0	1	0
Burkholderia_sp._ABCPW11|GCF.001523445.1	unknown	opportunistic animal pathogen	0	0	0.98
Burkholderia_sp._ABCPW14|GCF.001523835.1	unknown	opportunistic animal pathogen	0	0.02	0.96
Burkholderia_sp._AU16741|GCF.002223345.1	unknown	opportunistic animal pathogen	0	0	0.96
Burkholderia_sp._AU28863|GCF.002223195.1	unknown	opportunistic animal pathogen	0	0	1
Burkholderia_sp._AU30198|GCF.020419825.1	unknown	opportunistic animal pathogen	0	0	1
Burkholderia_sp._AU30280|GCF.020420125.1	unknown	opportunistic animal pathogen	0	0	1
Burkholderia_sp._AU31624|GCF.020420065.1	unknown	opportunistic animal pathogen	0	0	1
Burkholderia_sp._AU31652|GCF.002223155.1	unknown	opportunistic animal pathogen	0	0	1
Burkholderia_sp._AU31652|GCF.903879175.1	unknown	opportunistic animal pathogen	0	0	0.94
Burkholderia_sp._AU32262|GCF.020419985.1	unknown	opportunistic animal pathogen	0.02	0	1
Burkholderia_sp._AU33423|GCF.002223135.1	unknown	opportunistic animal pathogen	0	0	1
Burkholderia_sp._AU33545|GCF.020419685.1	unknown	opportunistic animal pathogen	0	0	1
Burkholderia_sp._AU33647|GCF.002223125.1	unknown	opportunistic animal pathogen	0	0	1
Burkholderia_sp._AU38729|GCF.020419725.1	unknown	opportunistic animal pathogen	0	0	1
Burkholderia_sp._AU39826|GCF.020419965.1	unknown	opportunistic animal pathogen	0	0	1
Burkholderia_sp._AU4i|GCF.000466765.1	unknown	opportunistic animal pathogen	0	0	1
Burkholderia_sp._AU6039|GCF.002223365.1	unknown	opportunistic animal pathogen	0	0	1
Burkholderia_sp._Ac-20344|GCF.017104975.1	unknown	opportunistic animal pathogen	0	0	1
Burkholderia_sp._Ac-20345|GCF.017104825.1	unknown	opportunistic animal pathogen	0	0	1
Burkholderia_sp._Ac-20349|GCF.017104865.1	unknown	opportunistic animal pathogen	0	0	1
Burkholderia_sp._Ac-20353|GCF.017104785.1	unknown	opportunistic animal pathogen	0	0	0.92
Burkholderia_sp._Ac-20365|GCF.017104715.1	unknown	environmental	0	1	0.02
Burkholderia_sp._Ac-20379|GCF.017104645.1	unknown	unknown	0.54	0.04	0.2
Burkholderia_sp._Ac-20384|GCF.017104605.1	unknown	opportunistic animal pathogen	0	0	1
Burkholderia_sp._Ac-20392|GCF.017104585.1	unknown	opportunistic animal pathogen	0	0.02	0.92
Burkholderia_sp._Ax-1719|GCF.011753055.1	unknown	environmental	0	1	0
Burkholderia_sp._Ax-1720|GCF.011753035.1	unknown	plant pathogen	0.76	0	0.04
Burkholderia_sp._Ax-1724|GCF.011752995.1	unknown	environmental	0	1	0
Burkholderia_sp._B21-005|GCF.020843965.1	unknown	opportunistic animal pathogen	0	0	1
Burkholderia_sp._BCC0044|GCF.902832955.1	unknown	opportunistic animal pathogen	0	0	1
Burkholderia_sp._BCC0322|GCF.902833045.1	unknown	opportunistic animal pathogen	0	0	1
Burkholderia_sp._BCC0397|GCF.902832865.1	unknown	opportunistic animal pathogen	0	0	1
Burkholderia_sp._BCC0405|GCF.902833075.1	unknown	opportunistic animal pathogen	0	0	0.96
Burkholderia_sp._BCC0419|GCF.902830285.1	unknown	opportunistic animal pathogen	0	0	1
Burkholderia_sp._BCC0801|GCF.902833175.1	unknown	opportunistic animal pathogen	0	0	1
Burkholderia_sp._BCC1047|GCF.902833155.1	unknown	opportunistic animal pathogen	0	0	1
Burkholderia_sp._BCC1630|GCF.902833165.1	unknown	opportunistic animal pathogen	0.02	0	1
Burkholderia_sp._BCC1644|GCF.902833225.1	unknown	opportunistic animal pathogen	0.02	0	1
Burkholderia_sp._BE12|GCF.002959955.1	unknown	opportunistic animal pathogen	0	0	1
Burkholderia_sp._BE17|GCF.009362305.1	unknown	opportunistic animal pathogen	0	0	1
Burkholderia_sp._BE24|GCF.009362285.1	unknown	opportunistic animal pathogen	0	0	1
Burkholderia_sp._Bk|GCF.002196005.1	unknown	environmental	0	1	0
Burkholderia_sp._Bp8963|GCF.003854275.1	unknown	opportunistic animal pathogen	0	0	0.94
Burkholderia_sp._Bp8986|GCF.003854225.1	unknown	opportunistic animal pathogen	0	0	1
Burkholderia_sp._Bp8992|GCF.003853705.1	unknown	opportunistic animal pathogen	0	0	1
Burkholderia_sp._Bp8998|GCF.003854235.1	unknown	opportunistic animal pathogen	0	0	0.98
Burkholderia_sp._Bp9002|GCF.003857485.1	unknown	opportunistic animal pathogen	0	0	1
Burkholderia_sp._Bp9004|GCF.003858025.1	unknown	opportunistic animal pathogen	0	0	1
Burkholderia_sp._Bp9012|GCF.003853825.1	unknown	opportunistic animal pathogen	0	0	1
Burkholderia_sp._Bp9017|GCF.003858015.1	unknown	opportunistic animal pathogen	0	0	1
Burkholderia_sp._Bp9031|GCF.003857965.1	unknown	opportunistic animal pathogen	0	0.02	0.98
Burkholderia_sp._Bp9090|GCF.003857985.1	unknown	opportunistic animal pathogen	0	0	1
Burkholderia_sp._Bp9125|GCF.003853435.1	unknown	opportunistic animal pathogen	0	0	1
Burkholderia_sp._Bp9126|GCF.003853715.1	unknown	opportunistic animal pathogen	0	0	1
Burkholderia_sp._Bp9131|GCF.003853655.1	unknown	opportunistic animal pathogen	0	0	1
Burkholderia_sp._Bp9140|GCF.003853425.1	unknown	opportunistic animal pathogen	0.02	0.02	1
Burkholderia_sp._Bp9143|GCF.003853645.1	unknown	opportunistic animal pathogen	0	0.02	0.98
Burkholderia_sp._CF099|GCF.900168075.1	unknown	environmental	0	1	0
Burkholderia_sp._COPS|GCF.019425585.1	unknown	opportunistic animal pathogen	0	0	1
Burkholderia_sp._CQ001|GCF.001719665.1	unknown	opportunistic animal pathogen	0	0	1
Burkholderia_sp._Cy-637|GCF.011753175.1	unknown	plant pathogen	0.82	0	0.02
Burkholderia_sp._D-99|GCF.011605345.1	unknown	opportunistic animal pathogen	0	0	1
Burkholderia_sp._D7|GCF.900215135.1	unknown	environmental	0	0.96	0.04
Burkholderia_sp._DHOD12|GCF.005280735.1	unknown	environmental	0.04	0.8	0.1
Burkholderia_sp._FL-7-2-10-S1-D7|GCF.001524185.1	unknown	opportunistic animal pathogen	0	0	1
Burkholderia_sp._GAS332|GCF.900142905.1	unknown	environmental	0	1	0
Burkholderia_sp._GbtcB21|GCF.019091065.1	unknown	opportunistic animal pathogen	0	0	1
Burkholderia_sp._HAN2018|GCF.003573655.1	unknown	opportunistic animal pathogen	0	0	1
Burkholderia_sp._HI2714|GCF.002223085.1	unknown	opportunistic animal pathogen	0	0	1
Burkholderia_sp._IDO3|GCF.003366075.1	unknown	opportunistic animal pathogen	0	0	1
Burkholderia_sp._JKS000303|GCF.002563755.1	unknown	opportunistic animal pathogen	0	0	1
Burkholderia_sp._JP2-270|GCF.003233675.1	unknown	opportunistic animal pathogen	0	0.02	1
Burkholderia_sp._KCJ3K979|GCF.016759955.1	unknown	opportunistic animal pathogen	0	0	1
Burkholderia_sp._KK1|GCF.001988975.1	unknown	environmental	0	0.96	0.02
Burkholderia_sp._L27(2015)|GCF.009765705.1	unknown	environmental	0	0.72	0.1
Burkholderia_sp._LA-2-3-30-S1-D2|GCF.001523915.2	unknown	opportunistic animal pathogen	0	0	1
Burkholderia_sp._LS-044|GCF.004803625.1	unknown	opportunistic animal pathogen	0	0	1
Burkholderia_sp._Leaf177|GCF.001424345.1	unknown	environmental	0	0.94	0.06
Burkholderia_sp._MBR-1|GCF.013822785.1	unknown	opportunistic animal pathogen	0	0	1
Burkholderia_sp._MS455|GCF.016899445.1	unknown	opportunistic animal pathogen	0	0	1
Burkholderia_sp._MSHR3999|GCF.000833595.1	unknown	opportunistic animal pathogen	0	0	1
Burkholderia_sp._MSMB0265|GCF.001524425.1	unknown	opportunistic animal pathogen	0	0.02	0.96
Burkholderia_sp._MSMB0856|GCF.001524645.2	unknown	opportunistic animal pathogen	0	0	1
Burkholderia_sp._MSMB1072|GCF.001524725.1	unknown	opportunistic animal pathogen	0.02	0	0.98
Burkholderia_sp._MSMB1078WGS|GCF.001528895.1	unknown	opportunistic animal pathogen	0	0	0.98
Burkholderia_sp._MSMB1459WGS|GCF.001534535.1	unknown	opportunistic animal pathogen	0	0	0.98
Burkholderia_sp._MSMB175|GCF.002881095.1	unknown	unknown	0.02	0.1	0.7
Burkholderia_sp._MSMB1826|GCF.001526325.1	unknown	opportunistic animal pathogen	0	0	1
Burkholderia_sp._MSMB1835|GCF.001526365.1	unknown	opportunistic animal pathogen	0	0	1
Burkholderia_sp._MSMB2157WGS|GCF.001532755.1	unknown	opportunistic animal pathogen	0	0	1
Burkholderia_sp._NFACC33-1|GCF.900119135.1	unknown	opportunistic animal pathogen	0	0	1
Burkholderia_sp._NK8|GCF.018408855.1	unknown	environmental	0	0.96	0.02
Burkholderia_sp._NRF60-BP8|GCF.001522585.2	unknown	opportunistic animal pathogen	0	0	1
Burkholderia_sp._Nafp24-1b|GCF.003635165.1	unknown	opportunistic animal pathogen	0	0	1
Burkholderia_sp._OK233|GCF.900230185.1	unknown	environmental	0	1	0
Burkholderia_sp._PAMC26561|GCF.001557535.2	unknown	environmental	0	0.94	0.02
Burkholderia_sp._PAMC28687|GCF.001577465.1	unknown	environmental	0	0.86	0.02
Burkholderia_sp._R-70006|GCF.016649255.1	unknown	environmental	0	1	0
Burkholderia_sp._RF2-non_BP3|GCF.001522185.1	unknown	opportunistic animal pathogen	0.02	0	1
Burkholderia_sp._RF4-BP95|GCF.001521985.1	unknown	opportunistic animal pathogen	0.02	0	1
Burkholderia_sp._RF7-non_BP1|GCF.001522425.1	unknown	opportunistic animal pathogen	0.02	0	1
Burkholderia_sp._RPE67|GCF.000828875.1	unknown	environmental	0	0.96	0.02
Burkholderia_sp._S171|GCF.009766085.1	unknown	environmental	0	0.92	0.02
Burkholderia_sp._S1|GCF.009765935.1	unknown	environmental	0	0.98	0
Burkholderia_sp._SG-MS1|GCF.012275575.1	unknown	environmental	0	1	0
Burkholderia_sp._SRS-46|GCF.004343775.1	unknown	opportunistic animal pathogen	0	0	1
Burkholderia_sp._SRS-W-2-2016|GCF.001931485.1	unknown	environmental	0	0.96	0
Burkholderia_sp._Se-20373|GCF.017104705.1	unknown	opportunistic animal pathogen	0.02	0	1
Burkholderia_sp._Se-20378|GCF.017104665.1	unknown	opportunistic animal pathogen	0	0.02	0.98
Burkholderia_sp._THE68|GCF.009938265.1	unknown	environmental	0	0.96	0.02
Burkholderia_sp._TSV86|GCF.001522865.1	unknown	unknown	0.04	0.1	0.68
Burkholderia_sp._Tr-20390|GCF.017104595.1	unknown	opportunistic animal pathogen	0	0	1
Burkholderia_sp._Tr-849|GCF.011753135.1	unknown	opportunistic animal pathogen	0	0	1
Burkholderia_sp._Tr-862|GCF.011753085.1	unknown	opportunistic animal pathogen	0	0	0.94
Burkholderia_sp._USMB20|GCF.000949135.2	unknown	opportunistic animal pathogen	0	0	1
Burkholderia_sp._UYPR1.413|GCF.000519245.1	unknown	environmental	0	1	0
Burkholderia_sp._WAC0059|GCF.002870125.1	unknown	environmental	0	0.9	0.04
Burkholderia_sp._WP9|GCF.900104795.1	unknown	environmental	0	1	0
Burkholderia_sp._WSM2230|GCF.000472445.1	unknown	environmental	0	1	0
Burkholderia_sp._WSM2232|GCF.000472545.1	unknown	environmental	0	1	0
Burkholderia_sp._YI23|GCF.000236065.1	unknown	environmental	0	0.96	0.02
Burkholderia_sp._YR290|GCF.900230235.1	unknown	environmental	0	1	0.02
Burkholderia_sp._Z1|GCF.014893795.1	unknown	opportunistic animal pathogen	0	0	1
Burkholderia_sp._b13|GCF.900155955.1	unknown	unknown	0.02	0.68	0.1
Burkholderia_sp._b14|GCF.900156195.1	unknown	unknown	0.02	0.7	0.1
Burkholderia_sp._lig30|GCF.000687455.2	unknown	opportunistic animal pathogen	0	0.1	0.76
Burkholderia_stabilis_BCC0237|GCF.902833115.1	opportunistic animal pathogen	opportunistic animal pathogen	0	0	0.972
Burkholderia_stabilis_BCC0285|GCF.902833105.1	opportunistic animal pathogen	opportunistic animal pathogen	0	0	0.962
Burkholderia_stabilis_BCC1308|GCF.902833185.1	opportunistic animal pathogen	opportunistic animal pathogen	0	0	0.96
Burkholderia_stabilis_EB159|GCF.004125865.1	opportunistic animal pathogen	opportunistic animal pathogen	0	0	0.852
Burkholderia_stabilis_FERMP-21014|GCF.002356275.1	opportunistic animal pathogen	opportunistic animal pathogen	0	0	0.922
Burkholderia_stabilis_GCF.900240005.1	opportunistic animal pathogen	opportunistic animal pathogen	0	0	0.908
Burkholderia_stabilis_LA20W|GCF.001685505.1	opportunistic animal pathogen	opportunistic animal pathogen	0	0	0.896
Burkholderia_stagnalis_BCC1350|GCF.902833065.1	opportunistic animal pathogen	opportunistic animal pathogen	0	0	0.95
Burkholderia_stagnalis_MSMB1135|GCF.001527665.1	opportunistic animal pathogen	opportunistic animal pathogen	0	0	0.92
Burkholderia_stagnalis_MSMB1147|GCF.001527545.1	opportunistic animal pathogen	opportunistic animal pathogen	0	0	0.896
Burkholderia_stagnalis_MSMB754WGS|GCF.001533575.1	opportunistic animal pathogen	opportunistic animal pathogen	0	0	0.914
Burkholderia_territorii_DSM107636|GCF.016836745.1	opportunistic animal pathogen	opportunistic animal pathogen	0	0	0.988
Burkholderia_territorii_MSMB0579|GCF.001524485.1	opportunistic animal pathogen	opportunistic animal pathogen	0	0	1
Burkholderia_territorii_MSMB1168WGS|GCF.001528995.1	opportunistic animal pathogen	opportunistic animal pathogen	0	0	0.978
Burkholderia_territorii_MSMB1474WGS|GCF.001534365.1	opportunistic animal pathogen	opportunistic animal pathogen	0	0	0.988
Burkholderia_territorii_MSMB1499|GCF.001527765.1	opportunistic animal pathogen	opportunistic animal pathogen	0	0	0.992
Burkholderia_territorii_MSMB1502WGS|GCF.001530725.1	opportunistic animal pathogen	opportunistic animal pathogen	0	0	0.988
Burkholderia_territorii_MSMB1837|GCF.001526405.1	opportunistic animal pathogen	opportunistic animal pathogen	0	0	0.996
Burkholderia_territorii_MSMB1838|GCF.001526425.1	opportunistic animal pathogen	opportunistic animal pathogen	0	0	0.998
Burkholderia_territorii_MSMB1843WGS|GCF.001531325.1	opportunistic animal pathogen	opportunistic animal pathogen	0	0	1
Burkholderia_territorii_MSMB1917WGS|GCF.001531385.1	opportunistic animal pathogen	opportunistic animal pathogen	0	0	0.998
Burkholderia_territorii_MSMB1919WGS|GCF.001528005.1	opportunistic animal pathogen	opportunistic animal pathogen	0	0	0.97
Burkholderia_territorii_MSMB2203WGS|GCF.001636095.1	opportunistic animal pathogen	opportunistic animal pathogen	0	0	0.886
Burkholderia_territorii_MSMB2204WGS|GCF.001533385.1	opportunistic animal pathogen	opportunistic animal pathogen	0	0	0.996
Burkholderia_territorii_MSMB2206WGS|GCF.001532725.1	opportunistic animal pathogen	opportunistic animal pathogen	0	0	0.998
Burkholderia_territorii_MSMB594WGS|GCF.001532185.1	opportunistic animal pathogen	opportunistic animal pathogen	0	0	0.996
Burkholderia_territorii_MSMB793WGS|GCF.001533805.1	opportunistic animal pathogen	opportunistic animal pathogen	0	0	0.98
Burkholderia_territorii_RF23-BP69|GCF.001522365.1	opportunistic animal pathogen	opportunistic animal pathogen	0	0	0.998
Burkholderia_territorii_RF6-non_BP1|GCF.001522355.1	opportunistic animal pathogen	opportunistic animal pathogen	0	0	0.98
Burkholderia_territorii_RF8-non-BP5|GCF.001718335.1	opportunistic animal pathogen	opportunistic animal pathogen	0	0	0.984
Burkholderia_thailandensis_E264|GCF.000152285.1	opportunistic animal pathogen	opportunistic animal pathogen	0.006	0.002	0.79
Burkholderia_thailandensis_MSMB43|GCF.000266985.1	opportunistic animal pathogen	opportunistic animal pathogen	0	0	0.808
Burkholderia_ubonensis_A21|GCF.001957105.1	opportunistic animal pathogen	opportunistic animal pathogen	0	0	0.994
Burkholderia_ubonensis_Bp8964|GCF.002276075.1	opportunistic animal pathogen	opportunistic animal pathogen	0	0	0.96
Burkholderia_ubonensis_Bu|GCF.000170335.1	opportunistic animal pathogen	opportunistic animal pathogen	0	0	0.866
Burkholderia_ubonensis_LMG20358|GCF.902833085.1	opportunistic animal pathogen	opportunistic animal pathogen	0	0	0.992
Burkholderia_ubonensis_MSMB0011|GCF.001524405.1	opportunistic animal pathogen	opportunistic animal pathogen	0	0	0.998
Burkholderia_ubonensis_MSMB0063|GCF.001901485.1	opportunistic animal pathogen	opportunistic animal pathogen	0	0	1
Burkholderia_ubonensis_MSMB0108|GCF.001882385.1	opportunistic animal pathogen	opportunistic animal pathogen	0	0	0.972
Burkholderia_ubonensis_MSMB0116|GCF.001882425.1	opportunistic animal pathogen	opportunistic animal pathogen	0	0	0.994
Burkholderia_ubonensis_MSMB0166|GCF.001882745.1	opportunistic animal pathogen	opportunistic animal pathogen	0	0	0.998
Burkholderia_ubonensis_MSMB0268a|GCF.001882515.1	opportunistic animal pathogen	opportunistic animal pathogen	0	0	0.996
Burkholderia_ubonensis_MSMB0312a|GCF.001882795.1	opportunistic animal pathogen	opportunistic animal pathogen	0	0	0.972
Burkholderia_ubonensis_MSMB0677|GCF.001882555.1	opportunistic animal pathogen	opportunistic animal pathogen	0	0	1
Burkholderia_ubonensis_MSMB0783|GCF.001718695.1	opportunistic animal pathogen	opportunistic animal pathogen	0	0	0.986
Burkholderia_ubonensis_MSMB0827|GCF.001524545.1	opportunistic animal pathogen	opportunistic animal pathogen	0	0	0.982
Burkholderia_ubonensis_MSMB1059WGS|GCF.001528655.1	opportunistic animal pathogen	opportunistic animal pathogen	0	0	0.976
Burkholderia_ubonensis_MSMB1079WGS|GCF.001528865.1	opportunistic animal pathogen	opportunistic animal pathogen	0	0	1
Burkholderia_ubonensis_MSMB1137WGS|GCF.001528875.1	opportunistic animal pathogen	opportunistic animal pathogen	0	0	0.992
Burkholderia_ubonensis_MSMB1138|GCF.001523205.1	opportunistic animal pathogen	opportunistic animal pathogen	0	0	0.996
Burkholderia_ubonensis_MSMB1145WGS|GCF.001528965.1	opportunistic animal pathogen	opportunistic animal pathogen	0	0	0.988
Burkholderia_ubonensis_MSMB1157|GCF.001546975.1	opportunistic animal pathogen	opportunistic animal pathogen	0	0	1
Burkholderia_ubonensis_MSMB1158|GCF.001525855.1	opportunistic animal pathogen	opportunistic animal pathogen	0	0	0.982
Burkholderia_ubonensis_MSMB1160|GCF.001525885.1	opportunistic animal pathogen	opportunistic animal pathogen	0	0	0.998
Burkholderia_ubonensis_MSMB1162WGS|GCF.001528985.1	opportunistic animal pathogen	opportunistic animal pathogen	0	0.006	0.996
Burkholderia_ubonensis_MSMB1166|GCF.001523385.1	opportunistic animal pathogen	opportunistic animal pathogen	0	0	1
Burkholderia_ubonensis_MSMB1171WGS|GCF.001529025.1	opportunistic animal pathogen	opportunistic animal pathogen	0	0	0.99
Burkholderia_ubonensis_MSMB1173WGS|GCF.001529035.1	opportunistic animal pathogen	opportunistic animal pathogen	0	0	0.996
Burkholderia_ubonensis_MSMB1174WGS|GCF.001529065.1	opportunistic animal pathogen	opportunistic animal pathogen	0	0	0.952
Burkholderia_ubonensis_MSMB1178WGS|GCF.001529085.1	opportunistic animal pathogen	opportunistic animal pathogen	0	0	0.82
Burkholderia_ubonensis_MSMB1183WGS|GCF.001529125.1	opportunistic animal pathogen	opportunistic animal pathogen	0	0	1
Burkholderia_ubonensis_MSMB1186|GCF.001523775.1	opportunistic animal pathogen	opportunistic animal pathogen	0	0	1
Burkholderia_ubonensis_MSMB1189WGS|GCF.001718855.1	opportunistic animal pathogen	opportunistic animal pathogen	0	0	1
Burkholderia_ubonensis_MSMB1190|GCF.001523825.1	opportunistic animal pathogen	opportunistic animal pathogen	0	0	0.992
Burkholderia_ubonensis_MSMB1191|GCF.001523505.1	opportunistic animal pathogen	opportunistic animal pathogen	0	0	0.974
Burkholderia_ubonensis_MSMB1193|GCF.001523345.1	opportunistic animal pathogen	opportunistic animal pathogen	0	0	1
Burkholderia_ubonensis_MSMB1194|GCF.001525715.1	opportunistic animal pathogen	opportunistic animal pathogen	0	0	1
Burkholderia_ubonensis_MSMB1199|GCF.001523485.1	opportunistic animal pathogen	opportunistic animal pathogen	0	0	0.998
Burkholderia_ubonensis_MSMB1200|GCF.001525705.1	opportunistic animal pathogen	opportunistic animal pathogen	0	0	0.982
Burkholderia_ubonensis_MSMB1206WGS|GCF.001530285.1	opportunistic animal pathogen	opportunistic animal pathogen	0	0	1
Burkholderia_ubonensis_MSMB1273WGS|GCF.001530335.1	opportunistic animal pathogen	opportunistic animal pathogen	0	0	0.984
Burkholderia_ubonensis_MSMB1304WGS|GCF.001529985.1	opportunistic animal pathogen	opportunistic animal pathogen	0	0	1
Burkholderia_ubonensis_MSMB1345WGS|GCF.001529705.1	opportunistic animal pathogen	opportunistic animal pathogen	0	0	0.998
Burkholderia_ubonensis_MSMB1473WGS|GCF.001530375.1	opportunistic animal pathogen	opportunistic animal pathogen	0	0	0.974
Burkholderia_ubonensis_MSMB1489WGS|GCF.001530755.1	opportunistic animal pathogen	opportunistic animal pathogen	0	0	0.994
Burkholderia_ubonensis_MSMB1516WGS|GCF.001530355.1	opportunistic animal pathogen	opportunistic animal pathogen	0	0	0.998
Burkholderia_ubonensis_MSMB1519WGS|GCF.001530465.1	opportunistic animal pathogen	opportunistic animal pathogen	0	0	0.994
Burkholderia_ubonensis_MSMB1520WGS|GCF.001530495.1	opportunistic animal pathogen	opportunistic animal pathogen	0	0	1
Burkholderia_ubonensis_MSMB1540WGS|GCF.001534425.1	opportunistic animal pathogen	opportunistic animal pathogen	0	0	1
Burkholderia_ubonensis_MSMB1559WGS|GCF.001530525.1	opportunistic animal pathogen	opportunistic animal pathogen	0	0	1
Burkholderia_ubonensis_MSMB1568WGS|GCF.001527845.1	opportunistic animal pathogen	opportunistic animal pathogen	0	0	0.998
Burkholderia_ubonensis_MSMB1591WGS|GCF.001528205.1	opportunistic animal pathogen	opportunistic animal pathogen	0	0	1
Burkholderia_ubonensis_MSMB1600WGS|GCF.001527985.1	opportunistic animal pathogen	opportunistic animal pathogen	0	0	1
Burkholderia_ubonensis_MSMB1603WGS|GCF.001528065.1	opportunistic animal pathogen	opportunistic animal pathogen	0	0	1
Burkholderia_ubonensis_MSMB1607WGS|GCF.001527035.1	opportunistic animal pathogen	opportunistic animal pathogen	0	0	1
Burkholderia_ubonensis_MSMB1628WGS|GCF.001530545.1	opportunistic animal pathogen	opportunistic animal pathogen	0	0	0.998
Burkholderia_ubonensis_MSMB1635WGS|GCF.001534445.1	opportunistic animal pathogen	opportunistic animal pathogen	0	0	0.996
Burkholderia_ubonensis_MSMB1639WGS|GCF.001526865.1	opportunistic animal pathogen	opportunistic animal pathogen	0	0	1
Burkholderia_ubonensis_MSMB1754|GCF.001527465.1	opportunistic animal pathogen	opportunistic animal pathogen	0	0	0.996
Burkholderia_ubonensis_MSMB1758|GCF.001527525.1	opportunistic animal pathogen	opportunistic animal pathogen	0	0	1
Burkholderia_ubonensis_MSMB1795WGS|GCF.001528225.1	opportunistic animal pathogen	opportunistic animal pathogen	0	0	1
Burkholderia_ubonensis_MSMB1797WGS|GCF.001527105.1	opportunistic animal pathogen	opportunistic animal pathogen	0	0	1
Burkholderia_ubonensis_MSMB1807WGS|GCF.001526955.1	opportunistic animal pathogen	opportunistic animal pathogen	0	0	0.998
Burkholderia_ubonensis_MSMB1811WGS|GCF.001526635.1	opportunistic animal pathogen	opportunistic animal pathogen	0	0	0.994
Burkholderia_ubonensis_MSMB1832WGS|GCF.001526655.1	opportunistic animal pathogen	opportunistic animal pathogen	0	0	1
Burkholderia_ubonensis_MSMB1969|GCF.001527745.1	opportunistic animal pathogen	opportunistic animal pathogen	0	0	0.99
Burkholderia_ubonensis_MSMB2035|GCF.001718655.1	opportunistic animal pathogen	opportunistic animal pathogen	0	0	0.98
Burkholderia_ubonensis_MSMB2047|GCF.001527225.1	opportunistic animal pathogen	opportunistic animal pathogen	0	0	0.986
Burkholderia_ubonensis_MSMB2105WGS|GCF.001531595.1	opportunistic animal pathogen	opportunistic animal pathogen	0	0	1
Burkholderia_ubonensis_MSMB2111WGS|GCF.001532215.1	opportunistic animal pathogen	opportunistic animal pathogen	0	0	1
Burkholderia_ubonensis_MSMB2120WGS|GCF.001532265.1	opportunistic animal pathogen	opportunistic animal pathogen	0	0	0.986
Burkholderia_ubonensis_MSMB2124WGS|GCF.001533285.1	opportunistic animal pathogen	opportunistic animal pathogen	0	0	0.994
Burkholderia_ubonensis_MSMB2159WGS|GCF.001532655.1	opportunistic animal pathogen	opportunistic animal pathogen	0	0	1
Burkholderia_ubonensis_MSMB2163WGS|GCF.001533325.1	opportunistic animal pathogen	opportunistic animal pathogen	0	0	1
Burkholderia_ubonensis_MSMB2181WGS|GCF.001532815.1	opportunistic animal pathogen	opportunistic animal pathogen	0	0	0.992
Burkholderia_ubonensis_MSMB2205WGS|GCF.001532845.1	opportunistic animal pathogen	opportunistic animal pathogen	0	0	1
Burkholderia_ubonensis_MSMB2207WGS|GCF.001533365.1	opportunistic animal pathogen	opportunistic animal pathogen	0	0	0.988
Burkholderia_ubonensis_MSMB778WGS|GCF.001533685.1	opportunistic animal pathogen	opportunistic animal pathogen	0	0	0.98
Burkholderia_ubonensis_MSMB782WGS|GCF.001533725.1	opportunistic animal pathogen	opportunistic animal pathogen	0	0	0.994
Burkholderia_ubonensis_MSMB818WGS|GCF.001533945.1	opportunistic animal pathogen	opportunistic animal pathogen	0	0	0.974
Burkholderia_ubonensis_MSMB822WGS|GCF.001533965.1	opportunistic animal pathogen	opportunistic animal pathogen	0	0.002	0.982
Burkholderia_ubonensis_MSMB867|GCF.001525845.1	opportunistic animal pathogen	opportunistic animal pathogen	0	0	1
Burkholderia_ubonensis_RF23-BP19|GCF.001522155.1	opportunistic animal pathogen	opportunistic animal pathogen	0	0	0.996
Burkholderia_ubonensis_RF23-BP93|GCF.001522245.1	opportunistic animal pathogen	opportunistic animal pathogen	0	0	0.998
Burkholderia_ubonensis_RF25-BP1|GCF.001522005.1	opportunistic animal pathogen	opportunistic animal pathogen	0	0	0.996
Burkholderia_ubonensis_RF32-BP11|GCF.001522505.1	opportunistic animal pathogen	opportunistic animal pathogen	0	0	0.994
Burkholderia_ubonensis_RF32-BP3|GCF.001522035.1	opportunistic animal pathogen	opportunistic animal pathogen	0	0	0.992
Burkholderia_ubonensis_SM62A|GCF.006483485.1	opportunistic animal pathogen	opportunistic animal pathogen	0	0.006	0.952
Burkholderia_ubonensis_subsp.mesacidophila|GCF.002362295.1	opportunistic animal pathogen	opportunistic animal pathogen	0	0.006	0.92
Burkholderia_vietnamiensis_AU14300|GCF.020421345.1	opportunistic animal pathogen	opportunistic animal pathogen	0	0	0.968
Burkholderia_vietnamiensis_AU15076|GCF.018148135.1	opportunistic animal pathogen	opportunistic animal pathogen	0	0	0.986
Burkholderia_vietnamiensis_AU15829|GCF.001528495.1	opportunistic animal pathogen	opportunistic animal pathogen	0	0	0.99
Burkholderia_vietnamiensis_AU31518|GCF.020419705.1	opportunistic animal pathogen	opportunistic animal pathogen	0	0	1
Burkholderia_vietnamiensis_AU34373|GCF.020419165.1	opportunistic animal pathogen	opportunistic animal pathogen	0	0	0.996
Burkholderia_vietnamiensis_AU34486|GCF.018147225.1	opportunistic animal pathogen	opportunistic animal pathogen	0	0	0.984
Burkholderia_vietnamiensis_AU34661|GCF.020419305.1	opportunistic animal pathogen	opportunistic animal pathogen	0	0	0.99
Burkholderia_vietnamiensis_AU34747|GCF.018147215.1	opportunistic animal pathogen	opportunistic animal pathogen	0	0	0.986
Burkholderia_vietnamiensis_AU35399|GCF.018146995.1	opportunistic animal pathogen	opportunistic animal pathogen	0	0	0.962
Burkholderia_vietnamiensis_AU3578|GCF.002981575.1	opportunistic animal pathogen	opportunistic animal pathogen	0	0	0.94
Burkholderia_vietnamiensis_AU36923|GCF.018146775.1	opportunistic animal pathogen	opportunistic animal pathogen	0	0	0.984
Burkholderia_vietnamiensis_AU37242|GCF.018146665.1	opportunistic animal pathogen	opportunistic animal pathogen	0	0	0.992
Burkholderia_vietnamiensis_AU38631|GCF.018146555.1	opportunistic animal pathogen	opportunistic animal pathogen	0	0	0.992
Burkholderia_vietnamiensis_AU39362|GCF.020419925.1	opportunistic animal pathogen	opportunistic animal pathogen	0	0	0.998
Burkholderia_vietnamiensis_AU40184|GCF.020418905.1	opportunistic animal pathogen	opportunistic animal pathogen	0	0	0.978
Burkholderia_vietnamiensis_AU40553|GCF.018146085.1	opportunistic animal pathogen	opportunistic animal pathogen	0	0	0.976
Burkholderia_vietnamiensis_AU41497|GCF.018146025.1	opportunistic animal pathogen	opportunistic animal pathogen	0	0	0.978
Burkholderia_vietnamiensis_AU42237|GCF.018145795.1	opportunistic animal pathogen	opportunistic animal pathogen	0	0	0.98
Burkholderia_vietnamiensis_AU42330|GCF.018145815.1	opportunistic animal pathogen	opportunistic animal pathogen	0	0	0.986
Burkholderia_vietnamiensis_AU42352|GCF.018145825.1	opportunistic animal pathogen	opportunistic animal pathogen	0	0	0.972
Burkholderia_vietnamiensis_AZ-3-1-30-S1-D7|GCF.001523585.1	opportunistic animal pathogen	opportunistic animal pathogen	0	0	0.998
Burkholderia_vietnamiensis_BCC0027|GCF.902833235.1	opportunistic animal pathogen	opportunistic animal pathogen	0	0	0.99
Burkholderia_vietnamiensis_BCC0124|GCF.902833355.1	opportunistic animal pathogen	opportunistic animal pathogen	0	0	0.998
Burkholderia_vietnamiensis_BCC0126|GCF.902833375.1	opportunistic animal pathogen	opportunistic animal pathogen	0	0	0.97
Burkholderia_vietnamiensis_BCC0142|GCF.902833265.1	opportunistic animal pathogen	opportunistic animal pathogen	0	0	0.992
Burkholderia_vietnamiensis_BCC1176|GCF.902833605.1	opportunistic animal pathogen	opportunistic animal pathogen	0	0	1
Burkholderia_vietnamiensis_BCC1301|GCF.902833615.1	opportunistic animal pathogen	opportunistic animal pathogen	0	0	0.996
Burkholderia_vietnamiensis_CBMB40|GCF.000980955.1	opportunistic animal pathogen	opportunistic animal pathogen	0	0	0.992
Burkholderia_vietnamiensis_FL-2-2-10-S1-D0|GCF.001523755.1	opportunistic animal pathogen	opportunistic animal pathogen	0	0	0.98
Burkholderia_vietnamiensis_FL-2-2-30-S1-D0|GCF.001523785.1	opportunistic animal pathogen	opportunistic animal pathogen	0	0	0.994
Burkholderia_vietnamiensis_FL-2-3-10-S1-D7|GCF.001525665.1	opportunistic animal pathogen	opportunistic animal pathogen	0	0	0.998
Burkholderia_vietnamiensis_FL-2-3-30-S1-D0|GCF.001718495.1	opportunistic animal pathogen	opportunistic animal pathogen	0	0	0.99
Burkholderia_vietnamiensis_FL-2-4-30-S1-D0|GCF.001525645.1	opportunistic animal pathogen	opportunistic animal pathogen	0	0	0.958
Burkholderia_vietnamiensis_FL-5-1-10-S1-D0|GCF.001524005.1	opportunistic animal pathogen	opportunistic animal pathogen	0	0	0.976
Burkholderia_vietnamiensis_FL-7-2-10-S2-D0|GCF.001524205.1	opportunistic animal pathogen	opportunistic animal pathogen	0	0	0.996
Burkholderia_vietnamiensis_FL-7-5-30-S2-D0|GCF.001524305.1	opportunistic animal pathogen	opportunistic animal pathogen	0	0	1
Burkholderia_vietnamiensis_GCF.914484955.1	opportunistic animal pathogen	opportunistic animal pathogen	0	0	0.938
Burkholderia_vietnamiensis_LA-6-3-30-S1-D2|GCF.001522565.1	opportunistic animal pathogen	opportunistic animal pathogen	0	0	0.988
Burkholderia_vietnamiensis_PC082|GCF.001541005.1	opportunistic animal pathogen	opportunistic animal pathogen	0	0	0.992
Burkholderia_vietnamiensis_RS1|GCF.003203575.1	opportunistic animal pathogen	opportunistic animal pathogen	0	0	0.974
Caballeronia_calidae_GCF.900044055.2	unknown	environmental	0	0.94	0.06
Caballeronia_fortuita_GCF.001544835.2	unknown	environmental	0	0.96	0.02
Caballeronia_hypogeia_GCF.001544875.2	unknown	environmental	0	0.96	0.02
Caballeronia_sordidicola_GCF.001544455.2	unknown	environmental	0	0.94	0.02
Caballeronia_temeraria_GCF.001544795.2	unknown	environmental	0	0.96	0.02
Caballeronia_udeis_GCF.001544555.2	unknown	environmental	0	0.92	0.04
Paraburkholderia_acidicola_ATCC31363|GCF.002362315.1	environmental	environmental	0.002	0.958	0
Paraburkholderia_acidipaludis_NBRC101816|GCF.000684975.1	environmental	environmental	0	0.954	0
Paraburkholderia_acidiphila_7Q-K02|GCF.009789655.1	environmental	environmental	0	0.992	0
Paraburkholderia_acidisoli_DHF22|GCF.009789675.1	environmental	environmental	0.002	0.948	0
Paraburkholderia_agricolaris_BaQS159|GCF.009455635.1	environmental	environmental	0	0.976	0
Paraburkholderia_antibiotica_G-4-1-8|GCF.012927125.1	environmental	environmental	0	0.918	0
Paraburkholderia_aromaticivorans_AR20-38|GCF.012689525.1	environmental	environmental	0	0.952	0
Paraburkholderia_aromaticivorans_BN5|GCF.002278075.1	environmental	environmental	0	0.91	0
Paraburkholderia_aspalathi_LMG27731|GCF.900116445.1	environmental	environmental	0	0.956	0
Paraburkholderia_aspalathi_R-20943|GCF.905220735.1	environmental	environmental	0	0.992	0
Paraburkholderia_aspalathi_R-69746|GCF.905220865.1	environmental	environmental	0	0.982	0
Paraburkholderia_aspalathi_R-69955|GCF.016621995.1	environmental	environmental	0	0.982	0
Paraburkholderia_aspalathi_R-75465|GCF.905220845.1	environmental	environmental	0	0.978	0
Paraburkholderia_atlantica_CNPSo3155|GCF.009362785.1	environmental	environmental	0	0.992	0
Paraburkholderia_atlantica_JPY681|GCF.014200955.1	environmental	environmental	0	0.99	0
Paraburkholderia_azotifigens_NF2-5-3|GCF.007995085.1	environmental	environmental	0	0.848	0
Paraburkholderia_bannensis_BE22|GCF.003849705.1	environmental	environmental	0	0.992	0
Paraburkholderia_bannensis_NBRC103871|GCF.000685015.1	environmental	environmental	0	0.9	0
Paraburkholderia_bannensis_WP4_2_2|GCF.014200455.1	environmental	environmental	0	0.94	0
Paraburkholderia_bonniea_BbQS859|GCF.009455625.1	environmental	environmental	0	0.88	0.004
Paraburkholderia_bryophila_BCC1875|GCF.902833525.1	environmental	environmental	0	0.94	0
Paraburkholderia_bryophila_H2C3B|GCF.013408935.1	environmental	environmental	0	0.942	0
Paraburkholderia_bryophila_H2C3C|GCF.013409255.1	environmental	environmental	0	0.952	0
Paraburkholderia_caballeronis_TNe-835|GCF.003201635.1	environmental	environmental	0	0.994	0
Paraburkholderia_caballeronis_TNe-8641|GCF.004366045.1	environmental	environmental	0	0.994	0
Paraburkholderia_caballeronis_TNe-8682|GCF.004365245.1	environmental	environmental	0	0.996	0
Paraburkholderia_caffeinilytica_CGMCC1.15103|GCF.014640695.1	environmental	environmental	0	0.948	0
Paraburkholderia_caffeinitolerans_LMG28688|GCF.902859945.1	environmental	environmental	0	0.984	0
Paraburkholderia_caledonica_376MFSha3.1|GCF.000383275.1	environmental	environmental	0	0.906	0
Paraburkholderia_caledonica_CA-S3F-1|GCF.002179925.1	environmental	environmental	0	0.858	0
Paraburkholderia_caledonica_LMG19076|GCF.902833635.1	environmental	environmental	0.002	0.942	0
Paraburkholderia_caledonica_PHRS4|GCF.003330745.1	environmental	environmental	0	0.962	0
Paraburkholderia_caribensis_852011|GCF.013378095.1	environmental	environmental	0	0.996	0
Paraburkholderia_caribensis_BCC1824|GCF.902833585.1	environmental	environmental	0	0.998	0
Paraburkholderia_caribensis_Bcrs1W|GCF.001611015.1	environmental	environmental	0	0.992	0
Paraburkholderia_caribensis_DSM13236|GCF.002902945.1	environmental	environmental	0	0.992	0
Paraburkholderia_caribensis_GCF.914484885.1	environmental	environmental	0	0.992	0
Paraburkholderia_caribensis_GCF.914492705.1	environmental	environmental	0.002	0.958	0
Paraburkholderia_caribensis_IAC-BECa88|GCF.020544345.1	environmental	environmental	0	0.986	0
Paraburkholderia_caribensis_MBA4|GCF.000522545.2	environmental	environmental	0	0.962	0
Paraburkholderia_diazotrophica_LMG26031|GCF.900108945.1	environmental	environmental	0	0.982	0.004
Paraburkholderia_dilworthii_WSM3556|GCF.000472525.1	environmental	environmental	0	0.934	0
Paraburkholderia_dinghuensis_DHOA04|GCF.003837865.1	environmental	environmental	0	0.982	0
Paraburkholderia_dioscoreae_GCF.902459535.1	environmental	environmental	0	0.964	0
Paraburkholderia_dipogonis_ICMP19430|GCF.004402975.1	environmental	environmental	0	0.948	0
Paraburkholderia_eburnea_LMG29537|GCF.003003375.1	environmental	environmental	0	0.944	0
Paraburkholderia_edwinii_Pe01|GCF.019428685.1	environmental	environmental	0.004	0.962	0
Paraburkholderia_elongata_5N|GCF.013177735.1	environmental	environmental	0	0.89	0
Paraburkholderia_ferrariae_NBRC106233|GCF.000685035.1	environmental	environmental	0	0.964	0
Paraburkholderia_flava_LD6|GCF.004359985.1	environmental	environmental	0	0.954	0
Paraburkholderia_franconis_CNPSo3157|GCF.009362735.1	environmental	environmental	0	0.976	0
Paraburkholderia_fungorum_ATCCBAA-463|GCF.000961515.1	environmental	environmental	0	0.994	0
Paraburkholderia_fungorum_ES3-20|GCF.003610895.1	environmental	environmental	0.002	0.896	0.004
Paraburkholderia_fungorum_FDAARGOS_245|GCF.002891075.1	environmental	environmental	0	0.996	0
Paraburkholderia_fungorum_FM-2|GCF.019000095.1	environmental	environmental	0	0.994	0
Paraburkholderia_fungorum_GAS106B|GCF.900099835.1	environmental	environmental	0	0.89	0
Paraburkholderia_fungorum_SEMIA4013|GCF.014205755.1	environmental	environmental	0	0.99	0
Paraburkholderia_fungorum_UM_TBK|GCF.013390345.1	environmental	environmental	0	0.974	0
Paraburkholderia_fynbosensis_LMG27177|GCF.902859935.1	environmental	environmental	0	0.918	0
Paraburkholderia_gardini_LMG32171|GCF.907164575.1	environmental	environmental	0	0.934	0
Paraburkholderia_ginsengisoli_FDAARGOS_1049|GCF.016128195.1	environmental	environmental	0	0.918	0
Paraburkholderia_ginsengiterrae_DCY85-1|GCF.001645135.1	environmental	environmental	0	0.926	0.002
Paraburkholderia_graminis_C4D1M|GCF.902859785.1	environmental	environmental	0	0.978	0
Paraburkholderia_graminis_PHS1|GCF.003330785.1	environmental	environmental	0	0.98	0.002
Paraburkholderia_guartelaensis_CNPSo3008|GCF.004353905.1	environmental	environmental	0	0.978	0
Paraburkholderia_haematera_LMG31837|GCF.905220975.1	environmental	environmental	0	0.938	0.002
Paraburkholderia_hayleyella_BhQS11|GCF.009455685.1	environmental	environmental	0	0.844	0.004
Paraburkholderia_heleia_NBRC101817|GCF.000739775.1	environmental	environmental	0	0.99	0
Paraburkholderia_hiiakae_LMG27952|GCF.904848665.1	environmental	environmental	0	0.974	0
Paraburkholderia_hospita_BS110|GCF.002157285.1	environmental	environmental	0	0.924	0.002
Paraburkholderia_hospita_BS437|GCF.002157305.1	environmental	environmental	0	0.894	0
Paraburkholderia_hospita_BT03|GCF.900167965.1	environmental	environmental	0	0.88	0
Paraburkholderia_hospita_LMG20598|GCF.900108355.1	environmental	environmental	0	0.93	0
Paraburkholderia_hospita_mHSR1|GCF.003330805.1	environmental	environmental	0	0.934	0
Paraburkholderia_humisilvae_LMG29542|GCF.902859855.1	environmental	environmental	0	0.948	0.004
Paraburkholderia_kirstenboschensis_LMG28727|GCF.904848585.1	environmental	environmental	0.002	0.938	0
Paraburkholderia_kururiensis_HAMBI2494|GCF.003350035.1	environmental	environmental	0.002	0.984	0
Paraburkholderia_kururiensis_JCM10599=LMG19447|GCF.902833705.1	environmental	environmental	0	0.996	0
Paraburkholderia_kururiensis_M130|GCF.000341045.1	environmental	environmental	0	0.992	0
Paraburkholderia_kururiensis_subsp.kururiensis|GCF.016462025.1	environmental	environmental	0	0.992	0
Paraburkholderia_kururiensis_subsp.thiooxydansNBRC107107|GCF.000739795.1	environmental	environmental	0	0.978	0
Paraburkholderia_lacunae_S27|GCF.003353175.1	environmental	environmental	0	0.898	0
Paraburkholderia_lycopersici_TNe-862|GCF.900096975.1	environmental	environmental	0	0.982	0
Paraburkholderia_madseniana_RL16-012-BIC-B|GCF.013177715.1	environmental	environmental	0	0.944	0
Paraburkholderia_madseniana_RP11|GCF.009690905.1	environmental	environmental	0	0.944	0
Paraburkholderia_megapolitana_LMG23650|GCF.900113825.1	environmental	environmental	0.002	0.962	0
Paraburkholderia_metrosideri_LMG28140|GCF.904848625.1	environmental	environmental	0	0.95	0.002
Paraburkholderia_mimosarum_LMG23256=NBRC106338|GCF.000739815.1	environmental	environmental	0	0.992	0
Paraburkholderia_mimosarum_STM3621|GCF.000472845.1	environmental	environmental	0	0.99	0
Paraburkholderia_monticola_JC2948|GCF.001580545.1	environmental	environmental	0.002	0.988	0
Paraburkholderia_nemoris_LMG22931|GCF.905220825.1	environmental	environmental	0	0.992	0
Paraburkholderia_nemoris_LMG31836|GCF.905221015.1	environmental	environmental	0	0.956	0
Paraburkholderia_nemoris_LMG31840|GCF.905220955.1	environmental	environmental	0	0.992	0
Paraburkholderia_nemoris_R-69608|GCF.905220815.1	environmental	environmental	0	0.988	0
Paraburkholderia_nemoris_R-69776|GCF.905220965.1	environmental	environmental	0	0.99	0
Paraburkholderia_nodosa_CNPSo1341|GCF.001718195.1	environmental	environmental	0	0.994	0
Paraburkholderia_nodosa_DSM21604|GCF.000519185.1	environmental	environmental	0	0.992	0
Paraburkholderia_oxyphila_NBRC105797|GCF.000685075.1	environmental	environmental	0	0.988	0
Paraburkholderia_pallida_7MH5|GCF.004524855.1	environmental	environmental	0	0.982	0
Paraburkholderia_panacisoli_DCY113|GCF.008369935.1	environmental	environmental	0	0.942	0.002
Paraburkholderia_phenazinium_BCC1873|GCF.902829745.1	environmental	environmental	0	0.9	0.004
Paraburkholderia_phenazinium_GAS86|GCF.900141745.1	environmental	environmental	0	0.954	0
Paraburkholderia_phenazinium_GAS95|GCF.900142845.1	environmental	environmental	0	0.914	0
Paraburkholderia_phenoliruptrix_HU29|GCF.019511465.1	environmental	environmental	0	0.778	0
Paraburkholderia_phenoliruptrix_LMG22037|GCF.902859825.1	environmental	environmental	0	0.932	0
Paraburkholderia_phenoliruptrix_LMG9964|GCF.902860235.1	environmental	environmental	0	0.954	0
Paraburkholderia_phosphatilytica_7QSK02|GCF.003443895.1	environmental	environmental	0	0.882	0
Paraburkholderia_phymatum_STM815|GCF.902833665.1	environmental	environmental	0	0.918	0
Paraburkholderia_phytofirmans_OLGA172|GCF.001634365.1	environmental	environmental	0	0.91	0.002
Paraburkholderia_phytofirmans_PsJN|GCF.000020125.1	environmental	environmental	0	0.958	0
Paraburkholderia_piptadeniae_STM7183|GCF.900007165.1	environmental	environmental	0	0.942	0
Paraburkholderia_podalyriae_WC7.3b|GCF.014397785.1	environmental	environmental	0	0.974	0
Paraburkholderia_polaris_RP-4-7|GCF.012927345.1	environmental	environmental	0	0.896	0
Paraburkholderia_rhizosphaerae_LMG29544|GCF.004366595.1	environmental	environmental	0	0.966	0.002
Paraburkholderia_rhynchosiae_LMG27174|GCF.902859775.1	environmental	environmental	0	0.916	0
Paraburkholderia_ribeironis_STM7296|GCF.900019265.1	environmental	environmental	0	0.916	0
Paraburkholderia_sabiae_GCF.914484815.1	environmental	environmental	0	0.924	0
Paraburkholderia_sabiae_LMG24235|GCF.904848645.1	environmental	environmental	0	0.932	0
Paraburkholderia_sacchari_LMG19450|GCF.902833715.1	environmental	environmental	0	0.99	0.002
Paraburkholderia_sacchari_Suichang626|GCF.018416035.1	environmental	environmental	0	0.98	0.002
Paraburkholderia_saeva_LMG31841|GCF.907164555.1	environmental	environmental	0	0.954	0.004
Paraburkholderia_sartisoli_LMG24000|GCF.900107685.1	environmental	environmental	0	0.954	0
Paraburkholderia_sediminicola_LMG24238|GCF.902859805.1	environmental	environmental	0	0.958	0.004
Paraburkholderia_silvatlantica_TPCrh-89|GCF.003201275.1	environmental	environmental	0	0.99	0
Paraburkholderia_silviterrae_4M-K11|GCF.004353915.1	environmental	environmental	0	0.978	0
Paraburkholderia_solisilvae_LMG29739|GCF.902859875.1	environmental	environmental	0	0.97	0.004
Paraburkholderia_solitsugae_1N|GCF.013177695.1	environmental	environmental	0	0.892	0
Paraburkholderia_sp._31.1|GCF.014397645.1	environmental	environmental	0	0.99	0
Paraburkholderia_sp._4D117|GCF.021390645.1	environmental	environmental	0	0.988	0
Paraburkholderia_sp._ASV22|GCF.016428955.1	environmental	environmental	0	0.956	0
Paraburkholderia_sp._Ac-20340|GCF.017104965.1	environmental	environmental	0	0.948	0
Paraburkholderia_sp._Ac-20347|GCF.017104805.1	environmental	environmental	0	0.922	0
Paraburkholderia_sp._BCC1876|GCF.902833695.1	environmental	environmental	0	0.828	0
Paraburkholderia_sp._BCC1884|GCF.900996225.1	environmental	environmental	0	0.962	0
Paraburkholderia_sp._BCC1885|GCF.900996235.1	environmental	environmental	0	0.914	0.004
Paraburkholderia_sp._BCC1886|GCF.900996245.1	environmental	environmental	0.002	0.864	0
Paraburkholderia_sp._BL10I2N1|GCF.004361815.1	environmental	environmental	0	0.966	0.002
Paraburkholderia_sp._BL17N1|GCF.003634175.1	environmental	environmental	0	0.98	0
Paraburkholderia_sp._BL18I3N2|GCF.003001875.1	environmental	environmental	0	0.986	0
Paraburkholderia_sp._BL21I4N1|GCF.002973525.1	environmental	environmental	0	0.908	0.002
Paraburkholderia_sp._BL23I1N1|GCF.003610295.1	environmental	environmental	0	0.914	0.002
Paraburkholderia_sp._BL25I1N1|GCF.003002025.1	environmental	environmental	0	0.99	0
Paraburkholderia_sp._BL27I4N3|GCF.003386115.1	environmental	environmental	0	0.984	0
Paraburkholderia_sp._BL6665CI2N2|GCF.004366535.1	environmental	environmental	0	0.972	0
Paraburkholderia_sp._BL6669N2|GCF.003387275.1	environmental	environmental	0	0.976	0
Paraburkholderia_sp._BL8N3|GCF.004339005.1	environmental	environmental	0.004	0.644	0
Paraburkholderia_sp._BL9I2N2|GCF.004339745.1	environmental	environmental	0	0.948	0
Paraburkholderia_sp._C35|GCF.003121405.1	environmental	environmental	0	0.844	0
Paraburkholderia_sp._CI2|GCF.014201055.1	environmental	environmental	0	0.996	0
Paraburkholderia_sp._Cpub6|GCF.014201065.1	environmental	environmental	0	1	0
Paraburkholderia_sp._DHOC27|GCF.003429005.1	environmental	environmental	0.004	0.934	0.002
Paraburkholderia_sp._GV068|GCF.003058125.1	environmental	environmental	0	0.952	0
Paraburkholderia_sp._HD33-4|GCF.021390635.1	environmental	environmental	0	0.972	0.002
Paraburkholderia_sp._HP33-1|GCF.021390595.1	environmental	environmental	0	0.986	0
Paraburkholderia_sp._Kb1A|GCF.014200965.1	environmental	environmental	0	0.994	0
Paraburkholderia_sp._LEh10|GCF.017814945.1	environmental	environmental	0	0.938	0.008
Paraburkholderia_sp._MM5384-R2|GCF.014201025.1	environmental	environmental	0	0.99	0
Paraburkholderia_sp._MMS20-SJTN17|GCF.020881035.1	environmental	environmental	0	0.932	0
Paraburkholderia_sp._MMS20-SJTR3|GCF.020880815.1	environmental	environmental	0	0.918	0
Paraburkholderia_sp._NMBU_R16|GCF.013282575.1	environmental	environmental	0	0.776	0.026
Paraburkholderia_sp._PGU16|GCF.013426895.1	environmental	environmental	0	0.968	0
Paraburkholderia_sp._PGU19|GCF.013426915.1	environmental	environmental	0	0.948	0
Paraburkholderia_sp._RAU2J|GCF.003634845.1	environmental	environmental	0	0.972	0
Paraburkholderia_sp._SOS3|GCF.001922345.1	environmental	environmental	0.002	0.966	0
Paraburkholderia_sp._Tr-20389|GCF.017104565.1	environmental	environmental	0	0.928	0.002
Paraburkholderia_sp._UCT2|GCF.014397665.1	environmental	environmental	0	1	0
Paraburkholderia_sp._UCT31|GCF.014397655.1	environmental	environmental	0	0.994	0
Paraburkholderia_sp._UYCP14C|GCF.004197395.1	environmental	environmental	0	0.978	0
Paraburkholderia_sp._WSM4180|GCF.014201005.1	environmental	environmental	0	0.986	0.004
Paraburkholderia_sp._ZD32-2|GCF.021390575.1	environmental	environmental	0	0.972	0
Paraburkholderia_sp._ZP32-5|GCF.021390495.1	environmental	environmental	0.002	0.95	0
Paraburkholderia_sprentiae_WSM5005|GCF.001865575.2	environmental	environmental	0	0.98	0
Paraburkholderia_steynii_YR281|GCF.900100565.1	environmental	environmental	0	0.96	0
Paraburkholderia_strydomiana_ISL-92|GCF.018612865.1	environmental	environmental	0	0.884	0
Paraburkholderia_susongensis_LMG29540|GCF.900177725.1	environmental	environmental	0	0.93	0
Paraburkholderia_terrae_DSM17804|GCF.002902925.1	environmental	environmental	0	0.962	0
Paraburkholderia_terrae_KU-64|GCF.020885575.1	environmental	environmental	0	0.962	0
Paraburkholderia_terricola_LMG20594|GCF.902833815.1	environmental	environmental	0	0.862	0
Paraburkholderia_terricola_mHS1|GCF.003330825.1	environmental	environmental	0	0.842	0
Paraburkholderia_tropica_GCF.914484835.1	environmental	environmental	0	0.98	0.002
Paraburkholderia_tropica_TSj-832|GCF.014191145.1	environmental	environmental	0	0.976	0
Paraburkholderia_tuberum_STM678|GCF.902833905.1	environmental	environmental	0	0.994	0
Paraburkholderia_tuberum_WSM4176|GCF.000372945.1	environmental	environmental	0	1	0
Paraburkholderia_ultramafica_LMG28614|GCF.902859915.1	environmental	environmental	0	0.938	0
Paraburkholderia_unamae_CATux-332|GCF.003268775.1	environmental	environmental	0	1	0
Paraburkholderia_unamae_GCF.914492735.1	environmental	environmental	0	0.946	0.004
Paraburkholderia_unamae_SCZa-39|GCF.003096875.1	environmental	environmental	0	1	0
Paraburkholderia_xenovorans_4B|GCF.013177705.1	environmental	environmental	0	0.946	0
Paraburkholderia_xenovorans_LB400|GCF.000756045.1	environmental	environmental	0	0.938	0
Paraburkholderia_youngii_JPY162|GCF.014200925.1	environmental	environmental	0	1	0
Paraburkholderia_youngii_JPY169|GCF.013366925.1	environmental	environmental	0	0.996	0
Paraburkholderia_youngii_JPY418|GCF.013367595.1	environmental	environmental	0	0.998	0
Paraburkholderia_youngii_JPY432|GCF.013371975.1	environmental	environmental	0	0.996	0
Paraburkholderia_youngii_JPY454|GCF.013372005.1	environmental	environmental	0	1	0
Pseudomonas_abietaniphila_ATCC700689|GCF.900100795.1	unknown	environmental	0.288	0.724	0.064
Pseudomonas_abietaniphila_KF701|GCF.000974525.1	unknown	environmental	0.128	0.806	0.026
Pseudomonas_abyssi_MT5|GCF.002307495.1	unknown	unknown	0.04	0.592	0.282
Pseudomonas_aeruginosa_AUS485|GCF.003840655.1	opportunistic animal pathogen	opportunistic animal pathogen	0	0.016	0.972
Pseudomonas_aeruginosa_AZPAE14941|GCF.000789725.1	opportunistic animal pathogen	opportunistic animal pathogen	0.004	0.078	0.952
Pseudomonas_aeruginosa_AZPAE15017|GCF.000793005.1	opportunistic animal pathogen	opportunistic animal pathogen	0	0.012	0.984
Pseudomonas_aeruginosa_GCF.001374095.1	opportunistic animal pathogen	opportunistic animal pathogen	0.002	0.008	0.968
Pseudomonas_aeruginosa_LESB58|GCF.000026645.1	opportunistic animal pathogen	opportunistic animal pathogen	0.002	0.026	0.982
Pseudomonas_aeruginosa_WH-SGI-V-07050|GCF.001449435.1	opportunistic animal pathogen	opportunistic animal pathogen	0	0.008	0.974
Pseudomonas_agarici_NCPPB2472|GCF.001543125.1	unknown	unknown	0.306	0.478	0.032
Pseudomonas_akapageensis_PS24|GCF.011355085.1	unknown	environmental	0.086	0.77	0.06
Pseudomonas_alcaligenes_AVO110|GCF.014490745.1	environmental	environmental	0.024	0.898	0.046
Pseudomonas_alcaligenes_KAM428|GCF.019656515.1	environmental	environmental	0.004	0.964	0.02
Pseudomonas_alcaligenes_MB-090714|GCF.003205495.1	environmental	environmental	0.006	0.956	0.046
Pseudomonas_alcaligenes_NCTC10367|GCF.900455475.1	environmental	environmental	0.002	0.98	0.042
Pseudomonas_alcaligenes_NEB585|GCF.001597285.1	environmental	environmental	0	0.982	0.014
Pseudomonas_alcaligenes_RU36E|GCF.900156135.1	environmental	environmental	0	0.976	0.03
Pseudomonas_alcaligenes_RU38D|GCF.900156545.1	environmental	environmental	0	0.978	0.03
Pseudomonas_alcaliphila_JAB1|GCF.001941865.1	environmental	environmental	0.054	0.718	0.134
Pseudomonas_alcaliphila_JCM10630|GCF.900101755.1	environmental	environmental	0.066	0.802	0.078
Pseudomonas_alkylphenolica_KL28|GCF.000746525.1	unknown	environmental	0.002	0.872	0.076
Pseudomonas_alkylphenolica_Neo|GCF.009755645.1	unknown	environmental	0.004	0.868	0.11
Pseudomonas_alkylphenolica_PSB00016|GCF.016009175.1	unknown	environmental	0.01	0.79	0.158
Pseudomonas_alkylphenolica_xwS2|GCF.004025535.1	unknown	environmental	0.014	0.788	0.134
Pseudomonas_alliivorans_20GA0068|GCF.017826695.1	unknown	plant pathogen	0.972	0.014	0
Pseudomonas_alliivorans_20GA0080|GCF.017826705.1	unknown	plant pathogen	0.97	0.02	0
Pseudomonas_alliivorans_20GA0148|GCF.017826735.1	unknown	plant pathogen	0.972	0.014	0
Pseudomonas_allokribbensis_IzPS23|GCF.014863605.1	unknown	environmental	0.012	0.958	0
Pseudomonas_alvandae_SWRI17|GCF.019141525.1	unknown	environmental	0.126	0.87	0.006
Pseudomonas_amygdali_HS1|GCF.019334485.1	plant pathogen	plant pathogen	1	0	0.006
Pseudomonas_amygdali_ICMP3918|GCF.002699855.1	plant pathogen	plant pathogen	0.986	0.006	0
Pseudomonas_amygdali_pv.aesculistr.NCPPB3681|GCF.000163255.1	plant pathogen	plant pathogen	0.962	0.032	0
Pseudomonas_amygdali_pv.dendropanacis|GCF.001400435.1	plant pathogen	plant pathogen	0.988	0.012	0
Pseudomonas_amygdali_pv.eriobotryae|GCF.014652995.1	plant pathogen	plant pathogen	0.996	0.004	0
Pseudomonas_amygdali_pv.hibisci|GCF.003699855.1	plant pathogen	plant pathogen	0.988	0	0
Pseudomonas_amygdali_pv.lachrymans|GCF.001006445.1	plant pathogen	plant pathogen	1	0	0
Pseudomonas_amygdali_pv.mellea|GCF.001400875.1	plant pathogen	plant pathogen	1	0.002	0
Pseudomonas_amygdali_pv.morsprunorum|GCF.001535785.1	plant pathogen	plant pathogen	0.998	0.002	0
Pseudomonas_amygdali_pv.myricae|GCF.001400555.1	plant pathogen	plant pathogen	0.998	0.002	0
Pseudomonas_amygdali_pv.sesami|GCF.001401265.1	plant pathogen	plant pathogen	0.998	0.004	0
Pseudomonas_amygdali_pv.tabacistr.ATCC11528|GCF.000159835.2	plant pathogen	plant pathogen	0.93	0.022	0.002
Pseudomonas_anatoliensis_P141|GCF.017976235.1	unknown	environmental	0.128	0.944	0.038
Pseudomonas_anguilliseptica_DSM12111|GCF.900105355.1	unknown	unknown	0.132	0.664	0.208
Pseudomonas_anguilliseptica_MatS1|GCF.021375795.1	unknown	environmental	0.062	0.75	0.238
Pseudomonas_antarctica_BS2772|GCF.900103795.1	environmental	environmental	0.054	0.916	0.006
Pseudomonas_antarctica_PAMC27494|GCF.001647715.1	environmental	environmental	0.056	0.946	0
Pseudomonas_arcuscaelestis_P66|GCF.016881005.1	unknown	environmental	0.006	0.792	0.148
Pseudomonas_arcuscaelestis_V1|GCF.016865555.1	unknown	environmental	0.014	0.772	0.134
Pseudomonas_arcuscaelestis_W15Feb18|GCF.016865545.1	unknown	environmental	0.006	0.784	0.138
Pseudomonas_argentinensis_LMG22563|GCF.900113905.1	unknown	opportunistic animal pathogen	0.084	0.27	0.712
Pseudomonas_argentinensis_SA190|GCF.001839655.2	unknown	unknown	0.092	0.318	0.608
Pseudomonas_arsenicoxydans_ACM1|GCF.004135995.1	unknown	environmental	0.014	0.962	0.008
Pseudomonas_arsenicoxydans_CECT7543|GCF.900103875.1	unknown	environmental	0.06	0.908	0.006
Pseudomonas_arsenicoxydans_E3|GCF.006438915.1	unknown	environmental	0.008	0.976	0.006
Pseudomonas_asiatica_13053|GCF.014062155.1	unknown	unknown	0	0.662	0.358
Pseudomonas_asiatica_C1|GCF.014656565.1	unknown	unknown	0	0.662	0.276
Pseudomonas_asiatica_MY601|GCF.005223225.1	unknown	environmental	0.004	0.786	0.158
Pseudomonas_asiatica_NMI4147_15|GCF.021283325.1	unknown	unknown	0	0.618	0.34
Pseudomonas_asplenii_4A7|GCF.002891515.1	unknown	environmental	0.158	0.882	0
Pseudomonas_asplenii_ATCC23835|GCF.900105475.1	unknown	plant pathogen	0.836	0.196	0.004
Pseudomonas_asturiensis_LMG26898|GCF.900143095.1	unknown	plant pathogen	0.98	0.034	0.004
Pseudomonas_asuensis_JCM13501|GCF.014646755.1	unknown	opportunistic animal pathogen	0.054	0.158	0.784
Pseudomonas_atacamensis_GVA01A|GCF.019969945.1	unknown	environmental	0.262	0.884	0
Pseudomonas_atacamensis_M7D1|GCF.004801935.1	unknown	environmental	0.11	0.894	0
Pseudomonas_atacamensis_SM1|GCF.017167965.1	unknown	environmental	0.484	0.728	0.002
Pseudomonas_atacamensis_SWRI76|GCF.019139875.1	unknown	environmental	0.092	0.876	0
Pseudomonas_atagonensis_PS14|GCF.011369485.1	unknown	environmental	0.038	0.888	0.016
Pseudomonas_avellanae_CC1416|GCF.000452845.1	unknown	plant pathogen	0.994	0.002	0
Pseudomonas_avellanae_CRAFRUec1|GCF.000441975.1	unknown	plant pathogen	0.97	0.032	0
Pseudomonas_aylmerensis_S1E44|GCF.003031665.1	unknown	environmental	0.086	0.94	0
Pseudomonas_azadiae_SWRI103|GCF.019145355.1	unknown	environmental	0.36	0.738	0.002
Pseudomonas_azerbaijanoccidens_SWRI74|GCF.019145495.1	unknown	environmental	0.03	0.944	0.002
Pseudomonas_azerbaijanoriens_SWRI123|GCF.019139795.1	unknown	environmental	0	0.992	0.032
Pseudomonas_azotifigens_115A1|GCF.013522725.1	unknown	unknown	0.072	0.298	0.586
Pseudomonas_azotifigens_DSM17556|GCF.000425625.1	unknown	unknown	0.014	0.184	0.522
Pseudomonas_azotoformans_S4|GCF.001579805.1	environmental	environmental	0.236	0.778	0
Pseudomonas_baetica_25P2F9|GCF.019733355.1	opportunistic animal pathogen	opportunistic animal pathogen	0.02	0.296	0.634
Pseudomonas_baetica_a390|GCF.003031005.1	opportunistic animal pathogen	opportunistic animal pathogen	0.014	0.29	0.61
Pseudomonas_balearica_DSM6083|GCF.900103375.1	environmental	environmental	0	0.968	0.024
Pseudomonas_balearica_EC28|GCF.011106855.1	environmental	environmental	0	0.976	0.028
Pseudomonas_balearica_FDAARGOS_1013|GCF.016599775.1	environmental	environmental	0	0.948	0.066
Pseudomonas_balearica_KOL14.W.20.10|GCF.016622365.1	environmental	environmental	0	0.988	0.032
Pseudomonas_balearica_LS401|GCF.001575035.2	environmental	environmental	0	0.982	0.044
Pseudomonas_balearica_SAGV3-2SA2|GCF.018340015.1	environmental	environmental	0	0.988	0.016
Pseudomonas_balearica_Z8|GCF.018316915.1	environmental	environmental	0	0.938	0.052
Pseudomonas_balearica_st101|GCF.001575025.2	environmental	environmental	0	0.984	0.024
Pseudomonas_baltica_MBT-2|GCF.014235765.1	unknown	unknown	0.282	0.614	0.028
Pseudomonas_bananamidigenes_BW11P2|GCF.001679645.1	unknown	environmental	0.008	0.898	0.004
Pseudomonas_batumici_UCMB-321|GCF.000820515.1	unknown	unknown	0.538	0.338	0.04
Pseudomonas_benzenivorans_DSM8628|GCF.900100495.1	unknown	unknown	0.02	0.634	0.392
Pseudomonas_bohemica_IA19|GCF.002934685.1	unknown	unknown	0.296	0.592	0.006
Pseudomonas_borbori_DSM17834|GCF.900115555.1	unknown	unknown	0.016	0.622	0.334
Pseudomonas_botevensis_COW3|GCF.019145475.1	unknown	environmental	0.046	0.922	0.01
Pseudomonas_brassicacearum_36D4|GCF.003732125.1	environmental	environmental	0.048	0.944	0
Pseudomonas_brassicacearum_37D10|GCF.003732175.1	environmental	environmental	0.028	0.916	0
Pseudomonas_brassicacearum_38D4|GCF.003732675.1	environmental	environmental	0.026	0.97	0
Pseudomonas_brassicacearum_38D7|GCF.003732265.1	environmental	environmental	0.008	0.996	0
Pseudomonas_brassicacearum_48H11|GCF.003732225.1	environmental	environmental	0.012	0.962	0.01
Pseudomonas_brassicacearum_DF41|GCF.000585995.1	environmental	environmental	0.048	0.928	0
Pseudomonas_brassicacearum_GCF.918698105.1	environmental	environmental	0.024	0.974	0.002
Pseudomonas_brassicacearum_S-1|GCF.009601685.2	environmental	environmental	0.052	0.938	0
Pseudomonas_brassicacearum_UTMN3|GCF.018588745.1	environmental	environmental	0.024	0.926	0.002
Pseudomonas_brassicacearum_subsp.neoaurantiaca|GCF.013608025.1	environmental	environmental	0.06	0.912	0.02
Pseudomonas_brenneri_DSM15294|GCF.007858285.1	environmental	environmental	0.02	0.99	0
Pseudomonas_bubulae_KU04|GCF.021538725.1	unknown	environmental	0.038	0.912	0
Pseudomonas_campi_S1-A32-2|GCF.013200955.2	unknown	environmental	0.02	0.836	0.12
Pseudomonas_cannabina_ICMP2821|GCF.003699765.1	plant pathogen	plant pathogen	0.972	0.03	0.002
Pseudomonas_capeferrum_20A1|GCF.013523055.1	unknown	unknown	0.048	0.576	0.272
Pseudomonas_capsici_Pc19-1|GCF.017165765.1	unknown	plant pathogen	0.998	0.006	0
Pseudomonas_carbonaria_CIP111764|GCF.904061905.1	unknown	environmental	0.042	0.816	0.316
Pseudomonas_caricapapayae_ICMP4086|GCF.003699475.1	unknown	plant pathogen	0.988	0.01	0
Pseudomonas_carnis_2001886|GCF.018340895.1	environmental	environmental	0.024	0.98	0.006
Pseudomonas_carnis_DR54|GCF.019891425.1	environmental	environmental	0.01	1	0
Pseudomonas_carnis_MF7452|GCF.016405215.1	environmental	environmental	0.014	0.992	0
Pseudomonas_carnis_PSB00008|GCF.016009355.1	environmental	environmental	0	1	0
Pseudomonas_carnis_PSB00028|GCF.016008955.1	environmental	environmental	0.002	0.998	0.002
Pseudomonas_carnis_PSM2|GCF.018340935.1	environmental	environmental	0	0.972	0.008
Pseudomonas_carnis_Pseudomonascarnis|GCF.900618835.1	environmental	environmental	0	1	0.002
Pseudomonas_carnis_S1_2A_4|GCF.016307645.1	environmental	environmental	0.008	0.996	0
Pseudomonas_caspiana_FBF102|GCF.002158995.1	unknown	plant pathogen	0.944	0.074	0.004
Pseudomonas_caspiana_OWC3|GCF.006439035.1	unknown	environmental	0.028	0.966	0.008
Pseudomonas_cavernae_K2W31S-8|GCF.003595175.1	unknown	environmental	0.034	0.768	0.172
Pseudomonas_cavernicola_K1S02-6|GCF.003596405.1	unknown	unknown	0.004	0.684	0.172
Pseudomonas_cedrina_BS2981|GCF.900104915.1	unknown	unknown	0.406	0.678	0.004
Pseudomonas_cedrina_MYb184|GCF.002980025.1	unknown	environmental	0.01	0.994	0.014
Pseudomonas_cerasi_GCF.900235895.1	unknown	plant pathogen	0.966	0.014	0.006
Pseudomonas_chengduensis_34|GCF.000319815.1	unknown	unknown	0.392	0.44	0.138
Pseudomonas_chengduensis_402|GCF.015712065.1	unknown	unknown	0.386	0.388	0.014
Pseudomonas_chengduensis_ED1|GCF.001653895.1	unknown	unknown	0.334	0.362	0.1
Pseudomonas_chengduensis_EGD-AQ5|GCF.000465575.1	unknown	unknown	0.476	0.402	0.018
Pseudomonas_chengduensis_MBR|GCF.017905455.1	unknown	unknown	0.312	0.496	0.212
Pseudomonas_chloritidismutans_6L11|GCF.020783375.1	unknown	opportunistic animal pathogen	0	0.386	0.816
Pseudomonas_chloritidismutans_GOM4|GCF.019702405.1	unknown	unknown	0	0.408	0.548
Pseudomonas_chlororaphis_14B11|GCF.003731795.1	environmental	environmental	0	0.996	0
Pseudomonas_chlororaphis_14D6|GCF.003731765.1	environmental	environmental	0.064	0.93	0.006
Pseudomonas_chlororaphis_388_19|GCF.020444615.1	environmental	environmental	0.006	0.982	0.012
Pseudomonas_chlororaphis_48B8|GCF.003731785.1	environmental	environmental	0.002	1	0
Pseudomonas_chlororaphis_48G9|GCF.003732375.1	environmental	environmental	0.006	0.994	0
Pseudomonas_chlororaphis_ATCC17415|GCF.003851145.1	environmental	environmental	0	0.998	0
Pseudomonas_chlororaphis_B25|GCF.003851985.1	environmental	environmental	0.016	0.99	0
Pseudomonas_chlororaphis_EA105|GCF.000783395.1	environmental	environmental	0.018	0.986	0
Pseudomonas_chlororaphis_FER02|GCF.019192685.1	environmental	environmental	0.336	0.664	0.004
Pseudomonas_chlororaphis_GCF.001602135.1	environmental	environmental	0.004	0.99	0
Pseudomonas_chlororaphis_HT66|GCF.000597925.1	environmental	environmental	0.006	0.996	0
Pseudomonas_chlororaphis_JV497|GCF.008630565.1	environmental	environmental	0.004	0.994	0
Pseudomonas_chlororaphis_L19|GCF.002469505.1	environmental	environmental	0	0.998	0
Pseudomonas_chlororaphis_L5734|GCF.020424105.1	environmental	environmental	0.004	0.998	0
Pseudomonas_chlororaphis_PCL1601|GCF.001921865.1	environmental	environmental	0.006	0.992	0.002
Pseudomonas_chlororaphis_PCL1606|GCF.000963835.1	environmental	environmental	0.006	0.992	0
Pseudomonas_chlororaphis_PCLRT04|GCF.017922815.1	environmental	environmental	0.002	1	0
Pseudomonas_chlororaphis_Pb-St2|GCF.003851785.1	environmental	environmental	0.002	0.994	0
Pseudomonas_chlororaphis_TAMOak81|GCF.003850605.1	environmental	environmental	0.012	0.994	0
Pseudomonas_chlororaphis_UFB2|GCF.001023535.1	environmental	environmental	0.122	0.908	0.002
Pseudomonas_chlororaphis_WS5014|GCF.012986925.1	environmental	environmental	0.002	1	0
Pseudomonas_chlororaphis_YL-1|GCF.000512485.1	environmental	environmental	0.002	0.998	0
Pseudomonas_chlororaphis_qlu-1|GCF.014524625.1	environmental	environmental	0.002	1	0
Pseudomonas_chlororaphis_subsp.aurantiaca|GCF.018904775.1	environmental	environmental	0.008	0.998	0
Pseudomonas_chlororaphis_subsp.aureofaciens|GCF.003851365.1	environmental	environmental	0.002	1	0.002
Pseudomonas_chlororaphis_subsp.chlororaphisNBRC3904|GCF.002091535.1	environmental	environmental	0	0.998	0
Pseudomonas_chlororaphis_subsp.piscium|GCF.003008635.1	environmental	environmental	0	1	0
Pseudomonas_chlororaphis_subsp.piscium|GCF.003850345.1	environmental	environmental	0	0.998	0
Pseudomonas_chlororaphis_subsp.piscium|GCF.003850385.1	environmental	environmental	0	0.996	0
Pseudomonas_chlororaphis_subsp.piscium|GCF.003850405.1	environmental	environmental	0	1	0
Pseudomonas_cichorii_136|GCF.003416755.1	plant pathogen	plant pathogen	1	0	0
Pseudomonas_cichorii_473|GCF.003415775.1	plant pathogen	plant pathogen	0.996	0	0
Pseudomonas_cichorii_481|GCF.003416105.1	plant pathogen	plant pathogen	1	0	0
Pseudomonas_cichorii_ICMP1649|GCF.003699995.1	plant pathogen	plant pathogen	0.986	0.002	0.002
Pseudomonas_cichorii_ICMP3353|GCF.003700275.1	plant pathogen	plant pathogen	0.994	0.01	0
Pseudomonas_cichorii_Ku1408-5-5|GCF.015471325.1	plant pathogen	plant pathogen	1	0	0
Pseudomonas_cichorii_LCDW04|GCF.019719355.1	plant pathogen	plant pathogen	1	0	0
Pseudomonas_cichorii_LCDW06|GCF.019719275.1	plant pathogen	plant pathogen	1	0	0
Pseudomonas_cichorii_LCFQ22|GCF.019719325.1	plant pathogen	plant pathogen	0.998	0	0
Pseudomonas_cichorii_LCYJ01|GCF.019719285.1	plant pathogen	plant pathogen	1	0.002	0
Pseudomonas_cichorii_LCYJ03|GCF.019719315.1	plant pathogen	plant pathogen	1	0	0
Pseudomonas_cichorii_LCYJ04|GCF.019719255.1	plant pathogen	plant pathogen	1	0.002	0
Pseudomonas_cichorii_LCYJ06|GCF.019719205.1	plant pathogen	plant pathogen	0.998	0	0
Pseudomonas_cichorii_LCYJ07|GCF.019719225.1	plant pathogen	plant pathogen	1	0	0
Pseudomonas_cichorii_LCYJ08|GCF.019719175.1	plant pathogen	plant pathogen	1	0	0
Pseudomonas_cichorii_LCYJ09|GCF.019719195.1	plant pathogen	plant pathogen	1	0	0
Pseudomonas_cichorii_LCYJ11|GCF.019719155.1	plant pathogen	plant pathogen	1	0	0
Pseudomonas_cichorii_LCYJ12|GCF.019719115.1	plant pathogen	plant pathogen	1	0	0
Pseudomonas_cichorii_LCYJ14|GCF.019719125.1	plant pathogen	plant pathogen	1	0	0
Pseudomonas_cichorii_LCYJ18|GCF.019719085.1	plant pathogen	plant pathogen	0.996	0	0
Pseudomonas_cichorii_LCYJ21|GCF.019719055.1	plant pathogen	plant pathogen	1	0	0.002
Pseudomonas_cichorii_LCYJ23|GCF.019719005.1	plant pathogen	plant pathogen	0.998	0	0
Pseudomonas_cichorii_LCYJ25|GCF.019718995.1	plant pathogen	plant pathogen	0.994	0	0
Pseudomonas_cichorii_LCYQ02|GCF.019718975.1	plant pathogen	plant pathogen	1	0	0
Pseudomonas_cichorii_LJ1|GCF.019718915.1	plant pathogen	plant pathogen	0.998	0	0
Pseudomonas_cichorii_LJDD02|GCF.019718855.1	plant pathogen	plant pathogen	1	0.01	0
Pseudomonas_cichorii_LJDD03|GCF.019718875.1	plant pathogen	plant pathogen	1	0.002	0
Pseudomonas_cichorii_LJDD19|GCF.019718835.1	plant pathogen	plant pathogen	1	0	0
Pseudomonas_cichorii_MAFF301764|GCF.015471385.1	plant pathogen	plant pathogen	0.994	0.002	0
Pseudomonas_cichorii_MAFF302096|GCF.015471405.1	plant pathogen	plant pathogen	1	0	0
Pseudomonas_cichorii_MAFF302698|GCF.015471305.1	plant pathogen	plant pathogen	0.998	0	0
Pseudomonas_cichorii_Pcic4|GCF.016308345.1	plant pathogen	plant pathogen	0.992	0.01	0
Pseudomonas_cichorii_REF|GCF.003416715.1	plant pathogen	plant pathogen	0.992	0.002	0
Pseudomonas_cichorii_WSXC14|GCF.019718815.1	plant pathogen	plant pathogen	1	0.002	0
Pseudomonas_cichorii_s-2-2-1|GCF.015471265.1	plant pathogen	plant pathogen	1	0	0
Pseudomonas_citronellolis_DSM50332|GCF.004745455.1	environmental	environmental	0	0.986	0.004
Pseudomonas_citronellolis_LA18T|GCF.003402515.1	environmental	environmental	0	0.978	0.01
Pseudomonas_citronellolis_P3B5|GCF.001586155.1	environmental	environmental	0	0.972	0.002
Pseudomonas_citronellolis_SJTE-3|GCF.001654435.1	environmental	environmental	0.002	0.968	0.028
Pseudomonas_citronellolis_TTU2014-011ASC|GCF.001446995.1	environmental	environmental	0.002	0.97	0.01
Pseudomonas_coleopterorum_CFBP13575|GCF.014841305.1	environmental	environmental	0.188	0.888	0
Pseudomonas_coleopterorum_CFBP13599|GCF.014842455.1	environmental	environmental	0.076	0.838	0.002
Pseudomonas_coleopterorum_LMG28558|GCF.900105555.1	environmental	environmental	0.094	0.89	0
Pseudomonas_composti_AD6|GCF.000626735.1	environmental	environmental	0.134	0.866	0.06
Pseudomonas_composti_CCUG59231|GCF.900115475.1	environmental	environmental	0.024	0.856	0.062
Pseudomonas_composti_LY1|GCF.001567565.1	environmental	environmental	0.058	0.826	0.102
Pseudomonas_congelans_508|GCF.018516785.1	environmental	environmental	0.102	0.878	0
Pseudomonas_congelans_DM2.1.12.02A|GCF.002318885.1	environmental	environmental	0.128	0.782	0
Pseudomonas_congelans_DSM14939|GCF.900103225.1	environmental	environmental	0.2	0.75	0
Pseudomonas_congelans_LP205a|GCF.002318635.1	environmental	environmental	0.084	0.872	0.006
Pseudomonas_congelans_ME812.2b|GCF.002323035.1	environmental	environmental	0.108	0.92	0
Pseudomonas_congelans_NL.P123|GCF.002318745.1	environmental	environmental	0.07	0.936	0
Pseudomonas_congelans_RMX815.1a|GCF.002318645.1	environmental	environmental	0.124	0.89	0.006
Pseudomonas_congelans_TLP2|GCF.018516745.1	environmental	environmental	0.12	0.932	0
Pseudomonas_congelans_UB0390|GCF.000737225.1	environmental	environmental	0.294	0.722	0
Pseudomonas_coronafaciens_pv.atropurpurea|GCF.003703115.1	plant pathogen	plant pathogen	0.998	0.008	0
Pseudomonas_coronafaciens_pv.coronafaciens|GCF.003701545.1	plant pathogen	plant pathogen	0.998	0.004	0
Pseudomonas_coronafaciens_pv.striafaciens|GCF.003701455.1	plant pathogen	plant pathogen	0.986	0.006	0.004
Pseudomonas_coronafaciens_pv.zizaniae|GCF.003699785.1	plant pathogen	plant pathogen	0.996	0.006	0
Pseudomonas_corrugata_C7D2|GCF.013359585.1	plant pathogen	plant pathogen	0.896	0.114	0
Pseudomonas_corrugata_C8A5|GCF.013359545.1	plant pathogen	plant pathogen	0.908	0.106	0
Pseudomonas_corrugata_DSM7228|GCF.001269905.1	plant pathogen	plant pathogen	0.812	0.108	0
Pseudomonas_corrugata_Sera_3A|GCF.016307475.1	plant pathogen	plant pathogen	0.668	0.302	0.002
Pseudomonas_costantinii_21815971|GCF.013386225.1	plant pathogen	plant pathogen	0.878	0.192	0
Pseudomonas_costantinii_21815972|GCF.013386155.1	plant pathogen	plant pathogen	0.892	0.166	0.002
Pseudomonas_cremoricolorata_DSM17059=NBRC16634|GCF.000425745.1	environmental	environmental	0	0.896	0.074
Pseudomonas_cremoricolorata_ND07|GCF.000759535.1	environmental	environmental	0.004	0.892	0.092
Pseudomonas_crudilactis_UCMA17988|GCF.013433315.1	environmental	environmental	0.012	0.984	0
Pseudomonas_cuatrocienegasensis_CIP109853|GCF.900110925.1	unknown	unknown	0.272	0.558	0.274
Pseudomonas_cyclaminis_MAFF301451|GCF.015163725.1	plant pathogen	plant pathogen	0.724	0.32	0
Pseudomonas_daroniae_P18A|GCF.004327275.1	environmental	environmental	0.022	0.908	0.064
Pseudomonas_daroniae_P9A|GCF.004327285.1	environmental	environmental	0.012	0.922	0.086
Pseudomonas_deceptionensis_LMG25555|GCF.900106095.1	environmental	environmental	0.004	0.954	0.004
Pseudomonas_defluvii_WCHP16|GCF.001695625.1	unknown	environmental	0.006	0.718	0.158
Pseudomonas_delhiensis_RLD-1|GCF.900187975.1	environmental	environmental	0.002	0.95	0.012
Pseudomonas_donghuensis_P482|GCF.000696345.2	environmental	environmental	0.008	0.916	0.07
Pseudomonas_dryadis_P27B|GCF.004327225.1	environmental	environmental	0.046	0.838	0.094
Pseudomonas_duriflava_CGMCC1.6858|GCF.007830155.1	unknown	unknown	0.068	0.226	0.462
Pseudomonas_edaphica_RD25|GCF.005863185.1	unknown	environmental	0.378	0.76	0.014
Pseudomonas_ekonensis_COR58|GCF.019145435.1	unknown	environmental	0.018	0.848	0.012
Pseudomonas_endophytica_BSTT44|GCF.001411475.1	unknown	environmental	0.036	0.836	0.024
Pseudomonas_entomophila_2014|GCF.003940785.1	opportunistic animal pathogen	opportunistic animal pathogen	0.002	0.242	0.842
Pseudomonas_entomophila_4A7|GCF.013523165.1	opportunistic animal pathogen	opportunistic animal pathogen	0.016	0.118	0.904
Pseudomonas_entomophila_6C6|GCF.013523125.1	opportunistic animal pathogen	opportunistic animal pathogen	0.012	0.114	0.834
Pseudomonas_entomophila_L48|GCF.000026105.1	opportunistic animal pathogen	opportunistic animal pathogen	0	0.1	0.884
Pseudomonas_entomophila_Small|GCF.018417595.1	opportunistic animal pathogen	opportunistic animal pathogen	0	0.08	0.864
Pseudomonas_eucalypticola_NP-1|GCF.013374995.1	unknown	unknown	0.29	0.602	0.05
Pseudomonas_extremaustralis_DSM17835|GCF.007858235.1	environmental	environmental	0.012	0.93	0
Pseudomonas_extremaustralis_PgKB38|GCF.008692105.1	environmental	environmental	0.028	0.984	0
Pseudomonas_extremaustralis_USBA515|GCF.900167635.1	environmental	environmental	0.012	0.96	0
Pseudomonas_extremorientalis_CCUG51517|GCF.008801565.1	environmental	environmental	0.128	0.902	0
Pseudomonas_fakonensis_COW40|GCF.019139895.1	unknown	unknown	0.024	0.516	0.67
Pseudomonas_farris_SWRI79|GCF.019145235.1	unknown	unknown	0.248	0.65	0
Pseudomonas_farsensis_SWRI107|GCF.014268805.2	unknown	unknown	0.024	0.452	0.486
Pseudomonas_faucium_BML-PP048|GCF.013373935.1	unknown	environmental	0	0.712	0.22
Pseudomonas_ficuserectae_ICMP7850|GCF.003701585.1	plant pathogen	plant pathogen	0.984	0.004	0.004
Pseudomonas_fildesensis_KG01|GCF.001050345.1	unknown	environmental	0.398	0.706	0
Pseudomonas_flavescens_BIGb0408|GCF.013408425.1	unknown	opportunistic animal pathogen	0.066	0.204	0.776
Pseudomonas_flavescens_LMG18387|GCF.900100535.1	unknown	unknown	0.114	0.358	0.48
Pseudomonas_flexibilis_ATCC29606|GCF.900155995.1	unknown	unknown	0	0.534	0.5
Pseudomonas_flexibilis_CGMCC1.1365|GCF.900101515.1	unknown	unknown	0	0.6	0.544
Pseudomonas_floridensis_GEV388|GCF.002087235.1	unknown	plant pathogen	0.952	0.052	0.002
Pseudomonas_fluorescens_11293|GCF.003001555.1	environmental	environmental	0.012	0.992	0
Pseudomonas_fluorescens_24D3|GCF.003732745.1	environmental	environmental	0.012	0.93	0.008
Pseudomonas_fluorescens_28B5|GCF.003732425.1	environmental	environmental	0.018	0.956	0.006
Pseudomonas_fluorescens_2F9|GCF.003732755.1	environmental	environmental	0.016	0.988	0
Pseudomonas_fluorescens_2P24|GCF.002865505.1	environmental	environmental	0.008	0.984	0.002
Pseudomonas_fluorescens_36F3|GCF.003732345.1	environmental	environmental	0.004	0.994	0.004
Pseudomonas_fluorescens_36G2|GCF.003732405.1	environmental	environmental	0.008	0.996	0
Pseudomonas_fluorescens_48D1|GCF.003732725.1	environmental	environmental	0.002	0.98	0
Pseudomonas_fluorescens_74954|GCF.003001635.1	environmental	environmental	0.01	0.994	0.002
Pseudomonas_fluorescens_89F1|GCF.003732795.1	environmental	environmental	0.08	0.91	0
Pseudomonas_fluorescens_A3422A|GCF.002022335.1	environmental	environmental	0.036	0.952	0
Pseudomonas_fluorescens_AH4|GCF.002022265.1	environmental	environmental	0.048	0.928	0.004
Pseudomonas_fluorescens_AHK-1|GCF.003363095.1	environmental	environmental	0.092	0.902	0
Pseudomonas_fluorescens_ATCC17400|GCF.000708695.2	environmental	environmental	0.02	0.994	0
Pseudomonas_fluorescens_ATCC948substr.2|GCF.001414295.1	environmental	environmental	0.002	0.982	0.004
Pseudomonas_fluorescens_AU11114|GCF.001020875.1	environmental	environmental	0.002	0.99	0
Pseudomonas_fluorescens_AU11706|GCF.001020715.1	environmental	environmental	0.014	0.996	0.002
Pseudomonas_fluorescens_AU14440|GCF.000801875.1	environmental	environmental	0.016	0.998	0.004
Pseudomonas_fluorescens_AU6308|GCF.000801815.1	environmental	environmental	0	1	0
Pseudomonas_fluorescens_B29B|GCF.018417655.1	environmental	environmental	0.046	0.942	0
Pseudomonas_fluorescens_BBc6R8|GCF.000297195.3	environmental	environmental	0.018	0.972	0
Pseudomonas_fluorescens_BC10|GCF.018476695.1	environmental	environmental	0.036	0.924	0
Pseudomonas_fluorescens_BRZ63|GCF.004614275.1	environmental	environmental	0.036	0.96	0
Pseudomonas_fluorescens_BWKM6|GCF.002901425.1	environmental	environmental	0.002	1	0
Pseudomonas_fluorescens_C2|GCF.000802965.1	environmental	environmental	0.012	0.97	0
Pseudomonas_fluorescens_C3|GCF.000967955.1	environmental	environmental	0.004	0.986	0.004
Pseudomonas_fluorescens_CFBP13502|GCF.006505855.1	environmental	environmental	0.056	0.938	0
Pseudomonas_fluorescens_CFBP13510|GCF.005233695.1	environmental	environmental	0.034	0.97	0
Pseudomonas_fluorescens_CFBP13649|GCF.014839035.1	environmental	environmental	0.096	0.946	0
Pseudomonas_fluorescens_CFBP13713|GCF.014842195.1	environmental	environmental	0.074	0.958	0
Pseudomonas_fluorescens_CFBP8788|GCF.014838965.1	environmental	environmental	0.072	0.938	0
Pseudomonas_fluorescens_CFBP8796|GCF.014838805.1	environmental	environmental	0.056	0.952	0
Pseudomonas_fluorescens_CH229|GCF.002407625.1	environmental	environmental	0.004	0.994	0
Pseudomonas_fluorescens_CH267|GCF.002417665.1	environmental	environmental	0.01	0.968	0
Pseudomonas_fluorescens_DR397|GCF.010448615.1	environmental	environmental	0.05	0.978	0
Pseudomonas_fluorescens_DSS73|GCF.019891465.1	environmental	environmental	0.016	0.97	0.002
Pseudomonas_fluorescens_E24|GCF.002022325.1	environmental	environmental	0.176	0.89	0
Pseudomonas_fluorescens_EK007-7t-asp|GCF.001931665.1	environmental	environmental	0.008	0.99	0
Pseudomonas_fluorescens_FH5|GCF.000511155.2	environmental	environmental	0.016	1	0
Pseudomonas_fluorescens_G20-18|GCF.018502625.1	environmental	environmental	0.008	0.992	0
Pseudomonas_fluorescens_GCF.000827755.1	environmental	environmental	0.016	0.97	0
Pseudomonas_fluorescens_GCF.902497605.1	environmental	environmental	0.02	0.974	0.004
Pseudomonas_fluorescens_GCF.902497615.1	environmental	environmental	0.01	0.996	0
Pseudomonas_fluorescens_GCF.902497645.1	environmental	environmental	0.004	0.81	0.274
Pseudomonas_fluorescens_GCF.902497655.1	environmental	environmental	0.196	0.874	0
Pseudomonas_fluorescens_GCF.902497695.1	environmental	environmental	0.004	0.826	0.234
Pseudomonas_fluorescens_GCF.902497735.1	environmental	environmental	0.386	0.628	0
Pseudomonas_fluorescens_GCF.902497745.1	environmental	environmental	0.056	0.996	0
Pseudomonas_fluorescens_GCF.902497785.1	environmental	environmental	0.016	0.96	0.004
Pseudomonas_fluorescens_GCF.902497795.1	environmental	environmental	0.008	0.994	0
Pseudomonas_fluorescens_GCF.902497805.1	environmental	environmental	0.176	0.862	0
Pseudomonas_fluorescens_GCF.902497825.1	environmental	environmental	0.006	1	0.004
Pseudomonas_fluorescens_GCF.902497845.1	environmental	environmental	0.02	0.986	0
Pseudomonas_fluorescens_GCF.902497865.1	environmental	environmental	0.368	0.668	0
Pseudomonas_fluorescens_GCF.902497895.1	environmental	environmental	0.008	0.928	0.002
Pseudomonas_fluorescens_GCF.902497915.1	environmental	environmental	0.016	0.974	0
Pseudomonas_fluorescens_GCF.902497925.1	environmental	environmental	0.02	0.97	0
Pseudomonas_fluorescens_GCF.902497945.1	environmental	environmental	0.004	0.986	0
Pseudomonas_fluorescens_GCF.902497965.1	environmental	environmental	0.01	0.97	0.002
Pseudomonas_fluorescens_GCF.902497975.1	environmental	environmental	0.036	0.96	0
Pseudomonas_fluorescens_GCF.902497995.1	environmental	environmental	0.012	0.968	0.01
Pseudomonas_fluorescens_GCF.902498005.1	environmental	environmental	0.056	0.962	0
Pseudomonas_fluorescens_GCF.902498015.1	environmental	environmental	0.02	0.984	0
Pseudomonas_fluorescens_GCF.902498025.1	environmental	environmental	0	0.944	0.012
Pseudomonas_fluorescens_GCF.902498035.1	environmental	environmental	0.006	0.998	0
Pseudomonas_fluorescens_GCF.902498065.1	environmental	environmental	0.026	0.986	0.008
Pseudomonas_fluorescens_GCF.902498075.1	environmental	environmental	0.01	0.994	0.006
Pseudomonas_fluorescens_GCF.902498105.1	environmental	environmental	0.014	0.988	0
Pseudomonas_fluorescens_GCF.902498115.1	environmental	environmental	0.026	0.954	0.002
Pseudomonas_fluorescens_GCF.902498125.1	environmental	environmental	0.07	0.866	0
Pseudomonas_fluorescens_GCF.902498135.1	environmental	environmental	0	0.996	0.006
Pseudomonas_fluorescens_GCF.902498145.1	environmental	environmental	0.134	0.696	0
Pseudomonas_fluorescens_GCF.902498195.1	environmental	environmental	0.012	0.978	0
Pseudomonas_fluorescens_GCF.902498205.1	environmental	environmental	0.016	0.986	0.002
Pseudomonas_fluorescens_GCF.902498215.1	environmental	environmental	0.034	0.962	0
Pseudomonas_fluorescens_GCF.902498225.1	environmental	environmental	0.004	1	0
Pseudomonas_fluorescens_GCF.902498235.1	environmental	environmental	0.03	0.97	0
Pseudomonas_fluorescens_GCF.902498245.1	environmental	environmental	0.01	0.982	0.004
Pseudomonas_fluorescens_GCF.902498255.1	environmental	environmental	0.004	0.982	0
Pseudomonas_fluorescens_GCF.902498265.1	environmental	environmental	0.016	0.992	0.004
Pseudomonas_fluorescens_GCF.902498275.1	environmental	environmental	0.016	0.978	0.002
Pseudomonas_fluorescens_GCF.903797685.1	environmental	environmental	0.01	0.924	0.064
Pseudomonas_fluorescens_GCF.911283405.1	environmental	environmental	0.01	0.998	0.004
Pseudomonas_fluorescens_GCF.911283435.1	environmental	environmental	0.014	0.85	0.106
Pseudomonas_fluorescens_H16|GCF.000802985.1	environmental	environmental	0.016	0.996	0
Pseudomonas_fluorescens_H24|GCF.000968015.1	environmental	environmental	0.032	0.978	0.004
Pseudomonas_fluorescens_HK44|GCF.000217955.3	environmental	environmental	0.016	0.916	0
Pseudomonas_fluorescens_HKI0770|GCF.001648775.1	environmental	environmental	0.006	0.982	0
Pseudomonas_fluorescens_HKI0874|GCF.005938625.1	environmental	environmental	0.012	0.974	0
Pseudomonas_fluorescens_HPB|GCF.003258955.1	environmental	environmental	0.044	0.958	0
Pseudomonas_fluorescens_ICMP3636|GCF.003700185.1	environmental	environmental	0.092	0.852	0
Pseudomonas_fluorescens_ISL-29|GCF.018614715.1	environmental	environmental	0.11	0.934	0.018
Pseudomonas_fluorescens_ISL-62|GCF.018614655.1	environmental	environmental	0.05	0.93	0.002
Pseudomonas_fluorescens_JNU01|GCF.017948385.1	environmental	environmental	0.064	0.93	0
Pseudomonas_fluorescens_L321|GCF.001708445.1	environmental	environmental	0.032	0.97	0
Pseudomonas_fluorescens_LBUM677|GCF.004683905.1	environmental	environmental	0.004	0.996	0
Pseudomonas_fluorescens_LY3|GCF.003258965.1	environmental	environmental	0.002	0.994	0.002
Pseudomonas_fluorescens_MEP34|GCF.000834545.1	environmental	environmental	0.044	0.976	0.002
Pseudomonas_fluorescens_MF6746|GCF.016613245.1	environmental	environmental	0.016	0.996	0
Pseudomonas_fluorescens_MS82|GCF.003055645.1	environmental	environmental	0.032	0.964	0
Pseudomonas_fluorescens_MYb115|GCF.019212185.1	environmental	environmental	0.004	0.972	0.002
Pseudomonas_fluorescens_N7|GCF.016652795.1	environmental	environmental	0.022	0.958	0.004
Pseudomonas_fluorescens_NCIMB11764|GCF.000293885.2	environmental	environmental	0.026	0.986	0
Pseudomonas_fluorescens_NCTC10392|GCF.900455465.1	environmental	environmental	0.002	0.974	0.004
Pseudomonas_fluorescens_NCTC3756|GCF.900455485.1	environmental	environmental	0	0.998	0.002
Pseudomonas_fluorescens_NCTC9428|GCF.900636825.1	environmental	environmental	0.028	0.934	0
Pseudomonas_fluorescens_NEP1|GCF.003352875.1	environmental	environmental	0.042	0.934	0.004
Pseudomonas_fluorescens_P5A|GCF.002022275.1	environmental	environmental	0.108	0.894	0
Pseudomonas_fluorescens_PF08|GCF.003626995.1	environmental	environmental	0	0.996	0
Pseudomonas_fluorescens_PF_150|GCF.003940565.1	environmental	environmental	0.066	0.768	0
Pseudomonas_fluorescens_Pf275|GCF.003410335.1	environmental	environmental	0.01	0.978	0
Pseudomonas_fluorescens_Pf29Arp|GCF.000346775.1	environmental	environmental	0.03	0.894	0.002
Pseudomonas_fluorescens_Ps_20|GCF.001542695.1	environmental	environmental	0.004	0.998	0.002
Pseudomonas_fluorescens_Ps_40|GCF.001542725.1	environmental	environmental	0.008	0.994	0.002
Pseudomonas_fluorescens_Q8r1-96|GCF.000263695.1	environmental	environmental	0.02	0.98	0
Pseudomonas_fluorescens_R124|GCF.000292795.1	environmental	environmental	0.008	0.942	0.002
Pseudomonas_fluorescens_S613|GCF.001317545.1	environmental	environmental	0.01	0.986	0.006
Pseudomonas_fluorescens_SF39a|GCF.000817895.1	environmental	environmental	0.034	0.984	0.006
Pseudomonas_fluorescens_SF4c|GCF.000817905.1	environmental	environmental	0.092	0.964	0.002
Pseudomonas_fluorescens_TDH5|GCF.002022375.1	environmental	environmental	0.006	0.99	0
Pseudomonas_fluorescens_TR3|GCF.002216645.1	environmental	environmental	0	1	0
Pseudomonas_fluorescens_W-6|GCF.013401475.1	environmental	environmental	0.296	0.648	0
Pseudomonas_fluorescens_X|GCF.016767275.1	environmental	environmental	0.014	1	0
Pseudomonas_fluorescens_YK-310|GCF.017498465.1	environmental	environmental	0.006	0.934	0.004
Pseudomonas_fluvialis_CCM8778|GCF.014635625.1	environmental	environmental	0.002	0.814	0.104
Pseudomonas_fluvialis_S00202|GCF.014207935.1	environmental	environmental	0.008	0.936	0.066
Pseudomonas_foliumensis_DOAB1069|GCF.014357575.1	unknown	plant pathogen	0.942	0.042	0.006
Pseudomonas_fragi_DBC|GCF.002205455.1	environmental	environmental	0	0.972	0.006
Pseudomonas_fragi_F1794|GCF.002269445.1	environmental	environmental	0.002	0.99	0
Pseudomonas_fragi_F1801|GCF.002269505.1	environmental	environmental	0	0.99	0
Pseudomonas_fragi_F1820|GCF.002269055.1	environmental	environmental	0.004	0.996	0
Pseudomonas_fragi_NBRC3458|GCF.002091615.1	environmental	environmental	0	1	0
Pseudomonas_fragi_NMC25|GCF.002128325.1	environmental	environmental	0	0.998	0
Pseudomonas_fragi_TMW2.2082|GCF.016812155.1	environmental	environmental	0	0.996	0.002
Pseudomonas_fragi_WS5102|GCF.012986805.1	environmental	environmental	0	0.996	0.002
Pseudomonas_fragi_WS5120|GCF.012986735.1	environmental	environmental	0	0.994	0.01
Pseudomonas_fragi_WS5125|GCF.012986695.1	environmental	environmental	0	1	0.008
Pseudomonas_frederiksbergensis_11-D3|GCF.002967995.1	environmental	environmental	0.024	0.966	0
Pseudomonas_frederiksbergensis_37A10|GCF.003732325.1	environmental	environmental	0.02	0.98	0.006
Pseudomonas_frederiksbergensis_38F7|GCF.003732705.1	environmental	environmental	0.016	0.98	0.018
Pseudomonas_frederiksbergensis_39A2|GCF.003732665.1	environmental	environmental	0.038	0.984	0.002
Pseudomonas_frederiksbergensis_94G2|GCF.003732245.1	environmental	environmental	0.04	0.882	0.006
Pseudomonas_frederiksbergensis_AS1|GCF.001952935.1	environmental	environmental	0.006	0.974	0
Pseudomonas_frederiksbergensis_BS3655|GCF.900105495.1	environmental	environmental	0.004	0.992	0
Pseudomonas_frederiksbergensis_DM22|GCF.017114915.1	environmental	environmental	0.014	0.946	0
Pseudomonas_frederiksbergensis_ERDD5:01|GCF.001874645.1	environmental	environmental	0.01	0.952	0.008
Pseudomonas_frederiksbergensis_PgKB32|GCF.010588365.1	environmental	environmental	0.076	0.97	0.004
Pseudomonas_fulva_12-X|GCF.000213805.1	opportunistic animal pathogen	opportunistic animal pathogen	0.03	0.15	0.79
Pseudomonas_fulva_20-MO00615-0|GCF.015680225.1	opportunistic animal pathogen	opportunistic animal pathogen	0	0.186	0.876
Pseudomonas_fulva_20-MO00632-0|GCF.015680825.1	opportunistic animal pathogen	opportunistic animal pathogen	0	0.142	0.876
Pseudomonas_fulva_20-MO00651-0|GCF.015680705.1	opportunistic animal pathogen	opportunistic animal pathogen	0.01	0.196	0.812
Pseudomonas_fulva_G6|GCF.014046465.1	opportunistic animal pathogen	opportunistic animal pathogen	0	0.334	0.618
Pseudomonas_fulva_MEJ086|GCF.000834555.1	opportunistic animal pathogen	opportunistic animal pathogen	0.036	0.174	0.766
Pseudomonas_fulva_NBRC16637=DSM17717|GCF.000621265.1	opportunistic animal pathogen	opportunistic animal pathogen	0	0.146	0.83
Pseudomonas_fulva_PS9.1|GCF.011777485.1	opportunistic animal pathogen	opportunistic animal pathogen	0	0.32	0.692
Pseudomonas_furukawaii_KF707|GCF.002355475.1	environmental	environmental	0.002	0.892	0.162
Pseudomonas_fuscovaginae_IRRI7007|GCF.001293475.1	plant pathogen	plant pathogen	0.846	0.096	0.008
Pseudomonas_fuscovaginae_LMG2158|GCF.900108595.1	plant pathogen	plant pathogen	0.844	0.11	0.002
Pseudomonas_fuscovaginae_SE-1|GCF.000364705.1	plant pathogen	plant pathogen	0.848	0.106	0.014
Pseudomonas_germanica_FIT28|GCF.019614655.1	unknown	environmental	0.054	0.912	0
Pseudomonas_gessardii_DSM17152|GCF.009671285.1	environmental	environmental	0.002	0.998	0
Pseudomonas_gessardii_G4779|GCF.012986645.1	environmental	environmental	0	0.994	0
Pseudomonas_gessardii_PSB00014|GCF.016009225.1	environmental	environmental	0.004	0.994	0
Pseudomonas_gessardii_WS5408|GCF.012986615.1	environmental	environmental	0.002	0.988	0.006
Pseudomonas_gingeri_21614711|GCF.013386235.1	plant pathogen	plant pathogen	0.972	0.026	0
Pseudomonas_gingeri_A8002|GCF.013386165.1	plant pathogen	plant pathogen	0.992	0.018	0
Pseudomonas_gingeri_C2001|GCF.013385905.1	plant pathogen	plant pathogen	0.932	0.024	0
Pseudomonas_gingeri_E1001|GCF.013385575.1	plant pathogen	plant pathogen	0.932	0.046	0.004
Pseudomonas_gingeri_F1001|GCF.013385535.1	plant pathogen	plant pathogen	0.854	0.132	0
Pseudomonas_gingeri_G9001|GCF.013385425.1	plant pathogen	plant pathogen	0.854	0.128	0
Pseudomonas_gingeri_H7001|GCF.013385405.1	plant pathogen	plant pathogen	0.99	0.028	0
Pseudomonas_gingeri_IPO3754|GCF.013386995.1	plant pathogen	plant pathogen	0.99	0.018	0
Pseudomonas_gingeri_NCPPB3146=LMG5327|GCF.002895165.1	plant pathogen	plant pathogen	0.962	0.032	0
Pseudomonas_gingeri_P7786|GCF.013386325.1	plant pathogen	plant pathogen	0.972	0.022	0
Pseudomonas_glycinae_PSB00018|GCF.016009155.1	unknown	environmental	0.118	0.956	0
Pseudomonas_gozinkensis_IzPS32d|GCF.014863585.1	unknown	environmental	0.024	0.94	0.004
Pseudomonas_graminis_DSM11363|GCF.900111735.1	environmental	environmental	0.136	0.864	0
Pseudomonas_graminis_PgKB30|GCF.013201545.1	environmental	environmental	0.28	0.784	0
Pseudomonas_graminis_UASWS1507|GCF.001705435.1	environmental	environmental	0.104	0.902	0
Pseudomonas_graminis_WP_8|GCF.004364335.1	environmental	environmental	0.114	0.842	0
Pseudomonas_granadensis_F6_4S_P_2|GCF.017167275.1	environmental	environmental	0.054	0.954	0.002
Pseudomonas_granadensis_LMG27940|GCF.900105485.1	environmental	environmental	0.028	0.958	0.002
Pseudomonas_gregormendelii_LMG28632|GCF.017114825.1	unknown	unknown	0.282	0.626	0.002
Pseudomonas_grimontii_BS2976|GCF.900101085.1	unknown	environmental	0.352	0.766	0
Pseudomonas_guangdongensis_CCTCC2012022|GCF.900105885.1	unknown	unknown	0.004	0.56	0.282
Pseudomonas_guariconensis_20-MO00620-0|GCF.015680245.1	environmental	environmental	0	0.97	0.036
Pseudomonas_guariconensis_20-MO00622-0|GCF.015680295.1	environmental	environmental	0	0.952	0.04
Pseudomonas_guariconensis_20-MO00623-0|GCF.015680325.1	environmental	environmental	0.004	0.828	0.22
Pseudomonas_guariconensis_MR144|GCF.002864765.1	environmental	environmental	0	0.956	0.038
Pseudomonas_guguanensis_JCM18416|GCF.900104265.1	unknown	unknown	0.22	0.268	0.474
Pseudomonas_guineae_LMG24016|GCF.900113745.1	unknown	environmental	0.084	0.702	0.186
Pseudomonas_guryensis_SR9|GCF.014164785.1	unknown	environmental	0.034	0.912	0.09
Pseudomonas_haemolytica_DSM108988|GCF.009659615.1	environmental	environmental	0.018	0.988	0
Pseudomonas_haemolytica_MF7440|GCF.016405445.1	environmental	environmental	0.018	0.988	0
Pseudomonas_hamedanensis_SWRI65|GCF.014268595.2	unknown	environmental	0.14	0.858	0.002
Pseudomonas_helleri_DSM29165|GCF.001043025.1	environmental	environmental	0.002	0.988	0.004
Pseudomonas_helleri_FSLR10-1637|GCF.009600395.1	environmental	environmental	0.002	0.992	0
Pseudomonas_helleri_FSLR10-2216|GCF.009600215.1	environmental	environmental	0.006	0.994	0
Pseudomonas_helleri_FSLR10-2339|GCF.009600315.1	environmental	environmental	0.018	0.926	0
Pseudomonas_helleri_FSLR10-2342|GCF.009600305.1	environmental	environmental	0.002	0.976	0
Pseudomonas_helleri_FSLR10-3257|GCF.009600135.1	environmental	environmental	0	0.988	0.006
Pseudomonas_helmanticensis_BIGb0525|GCF.004365765.1	unknown	environmental	0.164	0.834	0
Pseudomonas_huaxiensis_WCHPs060044|GCF.003231275.1	unknown	environmental	0.042	0.864	0.082
Pseudomonas_humi_CCA1|GCF.001748265.1	unknown	environmental	0.006	0.956	0.042
Pseudomonas_indica_JCM21544|GCF.900100285.1	environmental	environmental	0.004	0.924	0.098
Pseudomonas_indica_PIC105|GCF.002286725.1	environmental	environmental	0.022	0.914	0.11
Pseudomonas_indoloxydans_JCM14246|GCF.003052605.1	unknown	environmental	0.116	0.808	0.234
Pseudomonas_insulae_UL073|GCF.016901015.1	unknown	environmental	0.042	0.802	0.234
Pseudomonas_iranensis_SWRI54|GCF.014268585.2	unknown	environmental	0.222	0.754	0
Pseudomonas_izuensis_IzPS43_3003|GCF.009861505.1	unknown	environmental	0.018	0.972	0.01
Pseudomonas_japonica_66C3|GCF.013522925.1	environmental	environmental	0.088	0.84	0.046
Pseudomonas_japonica_DSM22348|GCF.900188455.1	environmental	environmental	0.002	0.95	0.056
Pseudomonas_jessenii_BS3660|GCF.900104905.1	environmental	environmental	0.008	0.986	0
Pseudomonas_jessenii_E2333|GCF.003353505.1	environmental	environmental	0	0.996	0.002
Pseudomonas_jessenii_EC-S101|GCF.006151795.1	environmental	environmental	0.002	0.996	0
Pseudomonas_jessenii_GO3|GCF.003225755.1	environmental	environmental	0.002	0.964	0.012
Pseudomonas_jessenii_LBp-160603|GCF.003205375.1	environmental	environmental	0.1	0.914	0
Pseudomonas_jilinensis_JS15-10A1|GCF.003586265.1	unknown	unknown	0.042	0.588	0.21
Pseudomonas_jinjuensis_JCM21621|GCF.900103845.1	environmental	environmental	0	0.914	0.108
Pseudomonas_juntendi_10918|GCF.014062235.1	opportunistic animal pathogen	opportunistic animal pathogen	0	0.118	0.868
Pseudomonas_juntendi_12815|GCF.014062135.1	opportunistic animal pathogen	opportunistic animal pathogen	0	0.084	0.884
Pseudomonas_juntendi_BML3|GCF.009932375.1	opportunistic animal pathogen	opportunistic animal pathogen	0	0.052	0.916
Pseudomonas_juntendi_NMI4025_15|GCF.021282385.1	opportunistic animal pathogen	opportunistic animal pathogen	0	0.096	0.842
Pseudomonas_juntendi_PSB00022|GCF.016009075.1	opportunistic animal pathogen	opportunistic animal pathogen	0.008	0.048	0.874
Pseudomonas_juntendi_SCPM-O-B-9248(Z12Pm19)|GCF.018138545.1	opportunistic animal pathogen	opportunistic animal pathogen	0.002	0.06	0.868
Pseudomonas_kairouanensis_KC12|GCF.004682055.1	unknown	environmental	0.292	0.782	0.002
Pseudomonas_karstica_CCM7891|GCF.009707515.1	unknown	environmental	0.198	0.71	0.024
Pseudomonas_kermanshahensis_SWRI100|GCF.014269205.2	unknown	environmental	0	0.836	0.16
Pseudomonas_khavaziana_SWRI124|GCF.019145205.1	unknown	environmental	0.016	0.982	0
Pseudomonas_khazarica_ODT-83|GCF.017915135.1	unknown	environmental	0.012	0.734	0.562
Pseudomonas_khazarica_TBZ2|GCF.004521985.1	unknown	environmental	0.01	0.774	0.166
Pseudomonas_khorasanensis_SWRI153|GCF.014268505.2	unknown	environmental	0.112	0.706	0.018
Pseudomonas_kilonensis_BS3780|GCF.900105635.1	unknown	environmental	0.104	0.88	0
Pseudomonas_kilonensis_P12|GCF.001269725.1	unknown	environmental	0.046	0.876	0
Pseudomonas_kilonensis_S12|GCF.000498415.1	unknown	environmental	0.06	0.826	0.018
Pseudomonas_kirkiae_P17C|GCF.004327195.1	unknown	unknown	0.044	0.55	0.268
Pseudomonas_kitaguniensis_MAFF212408|GCF.009296165.1	unknown	plant pathogen	0.856	0.116	0
Pseudomonas_kitaguniensis_MAFF730085|GCF.009296225.1	unknown	plant pathogen	0.814	0.178	0
Pseudomonas_knackmussii_B13|GCF.000689415.1	unknown	environmental	0.006	0.848	0.18
Pseudomonas_knackmussii_N1-2|GCF.009911755.1	unknown	environmental	0.014	0.828	0.188
Pseudomonas_koreensis_4047|GCF.011605305.1	environmental	environmental	0.002	0.986	0.078
Pseudomonas_koreensis_57B-090624|GCF.003205355.1	environmental	environmental	0.134	0.902	0
Pseudomonas_koreensis_A9|GCF.003999415.1	environmental	environmental	0.008	0.982	0.008
Pseudomonas_koreensis_AB36|GCF.004152965.1	environmental	environmental	0.032	0.968	0
Pseudomonas_koreensis_CFBP13504|GCF.005233505.1	environmental	environmental	0.028	0.982	0
Pseudomonas_koreensis_CI12|GCF.002003425.1	environmental	environmental	0.018	0.988	0
Pseudomonas_koreensis_CRS05-R5|GCF.001654515.1	environmental	environmental	0	0.988	0
Pseudomonas_koreensis_DSM16610|GCF.012986595.1	environmental	environmental	0.002	0.978	0
Pseudomonas_koreensis_IMBL1|GCF.001856885.1	environmental	environmental	0.25	0.74	0
Pseudomonas_koreensis_LB-090714|GCF.003205315.1	environmental	environmental	0.024	0.98	0
Pseudomonas_koreensis_PSB00045|GCF.016337125.1	environmental	environmental	0.002	0.976	0
Pseudomonas_koreensis_UASWS1668|GCF.008693205.1	environmental	environmental	0.004	0.986	0
Pseudomonas_koreensis_WS5015|GCF.012986585.1	environmental	environmental	0.01	0.978	0.038
Pseudomonas_koreensis_WZ005|GCF.017939605.1	environmental	environmental	0.024	0.976	0
Pseudomonas_kribbensis_46-2|GCF.003352185.1	unknown	environmental	0.012	0.958	0.004
Pseudomonas_kunmingensis_28M-8|GCF.014764705.1	environmental	environmental	0.002	0.66	0.21
Pseudomonas_kunmingensis_57B2|GCF.013522965.1	environmental	environmental	0	0.662	0.318
Pseudomonas_kunmingensis_7850S|GCF.021432085.1	environmental	environmental	0	0.728	0.212
Pseudomonas_kunmingensis_BUN14|GCF.002929225.1	environmental	environmental	0	0.782	0.242
Pseudomonas_kunmingensis_DSM25974|GCF.900114065.1	environmental	environmental	0.002	0.722	0.166
Pseudomonas_kunmingensis_IOP_13|GCF.021021335.1	environmental	environmental	0	0.73	0.194
Pseudomonas_kurunegalensis_NMI4034_13|GCF.021282905.1	unknown	environmental	0	0.704	0.43
Pseudomonas_kuykendallii_NRRLB-59562|GCF.900106975.1	unknown	unknown	0.086	0.55	0.354
Pseudomonas_lactis_AU14917|GCF.000803005.1	environmental	environmental	0.004	1	0
Pseudomonas_lactis_FSLE2-8864|GCF.005930575.1	environmental	environmental	0.002	0.996	0
Pseudomonas_lactis_FSLR10-2514|GCF.005930595.1	environmental	environmental	0.002	0.994	0.006
Pseudomonas_lactis_PA4C2|GCF.000785395.1	environmental	environmental	0	0.994	0
Pseudomonas_lactis_PSB00037|GCF.016337325.1	environmental	environmental	0	0.998	0
Pseudomonas_lactis_PpR24|GCF.002238255.1	environmental	environmental	0.012	0.99	0
Pseudomonas_lactis_SBV7CeH3|GCF.009498775.1	environmental	environmental	0.04	0.978	0
Pseudomonas_lactis_SS101|GCF.000263675.1	environmental	environmental	0.012	0.99	0
Pseudomonas_lactis_WS4997|GCF.012986535.1	environmental	environmental	0.006	0.996	0
Pseudomonas_lactis_WS5000|GCF.012986545.1	environmental	environmental	0.016	1	0
Pseudomonas_lactis_WS5405|GCF.012986465.1	environmental	environmental	0	1	0
Pseudomonas_lalkuanensis_ACYW.190|GCF.020422905.1	environmental	environmental	0.008	0.896	0.194
Pseudomonas_lalucatii_R1b54|GCF.018398425.1	unknown	unknown	0.01	0.644	0.222
Pseudomonas_laoshanensis_Y22|GCF.008365385.1	unknown	unknown	0.064	0.528	0.28
Pseudomonas_laurentiana_JCM32154|GCF.014648275.1	unknown	environmental	0.004	0.704	0.124
Pseudomonas_laurylsulfatiphila_AP3_16|GCF.002934665.1	unknown	environmental	0.002	0.988	0.004
Pseudomonas_laurylsulfativorans_AP3_22|GCF.002906155.1	unknown	environmental	0.008	0.948	0.004
Pseudomonas_leptonychotis_CCM8849|GCF.004920405.1	unknown	environmental	0.052	0.742	0.184
Pseudomonas_libanensis_BS2975|GCF.900101035.1	unknown	environmental	0.016	0.98	0.004
Pseudomonas_libanensis_RIT-PI-g|GCF.001297075.1	unknown	environmental	0.024	0.968	0
Pseudomonas_lini_DSM16768|GCF.001042905.1	unknown	environmental	0.128	0.772	0
Pseudomonas_linyingensis_LMG25967|GCF.900109175.1	unknown	unknown	0.008	0.636	0.296
Pseudomonas_lopnurensis_AL-54|GCF.015070855.1	unknown	opportunistic animal pathogen	0.004	0.162	0.834
Pseudomonas_lundensis_AU12597|GCF.001020795.1	environmental	environmental	0.01	0.994	0
Pseudomonas_lundensis_AU7350|GCF.001020635.1	environmental	environmental	0	1	0
Pseudomonas_lundensis_AU9518|GCF.001806135.1	environmental	environmental	0	1	0
Pseudomonas_lundensis_DSM6252|GCF.001042985.1	environmental	environmental	0.002	1	0.004
Pseudomonas_lundensis_FME52|GCF.014897325.1	environmental	environmental	0.004	0.988	0
Pseudomonas_lundensis_L1788|GCF.002269015.1	environmental	environmental	0	0.998	0
Pseudomonas_lundensis_L1817|GCF.002269075.1	environmental	environmental	0	0.996	0
Pseudomonas_lundensis_L1822|GCF.002269115.1	environmental	environmental	0	0.996	0
Pseudomonas_lundensis_MFPA15A1205|GCF.900206305.1	environmental	environmental	0	0.998	0
Pseudomonas_lundensis_WS5081|GCF.012986425.1	environmental	environmental	0	0.996	0
Pseudomonas_lundensis_WS5095|GCF.012986365.1	environmental	environmental	0	0.996	0.002
Pseudomonas_lundensis_WS5118|GCF.012986305.1	environmental	environmental	0.002	0.996	0
Pseudomonas_lundensis_WS5119|GCF.012986275.1	environmental	environmental	0	0.998	0
Pseudomonas_lurida_114A4|GCF.013522705.1	environmental	environmental	0.04	0.948	0
Pseudomonas_lurida_L228|GCF.001708485.1	environmental	environmental	0.064	0.922	0
Pseudomonas_lurida_MYb11|GCF.002966835.1	environmental	environmental	0.064	0.914	0
Pseudomonas_lutea_CFBP13723|GCF.014839365.1	unknown	unknown	0.456	0.642	0.006
Pseudomonas_lutea_LMG21974|GCF.900110795.1	unknown	opportunistic animal pathogen	0.042	0.098	0.844
Pseudomonas_lutea_PSB00013|GCF.016009245.1	unknown	opportunistic animal pathogen	0.034	0.106	0.81
Pseudomonas_luteola_PL_137|GCF.003936185.1	opportunistic animal pathogen	opportunistic animal pathogen	0.022	0.084	0.908
Pseudomonas_luteola_PL_378|GCF.003936815.1	opportunistic animal pathogen	opportunistic animal pathogen	0.024	0.056	0.918
Pseudomonas_mandelii_6A1|GCF.002251635.1	environmental	environmental	0.004	0.984	0.002
Pseudomonas_mandelii_DSM17967|GCF.007858265.1	environmental	environmental	0.008	1	0.002
Pseudomonas_mandelii_JR-1|GCF.000257545.3	environmental	environmental	0.002	1	0.002
Pseudomonas_mandelii_KGI_MA19|GCF.019693255.1	environmental	environmental	0.016	0.998	0
Pseudomonas_mandelii_PD30|GCF.000690555.2	environmental	environmental	0.012	0.966	0
Pseudomonas_mangiferae_DMKUBBB3-04|GCF.007109405.1	unknown	unknown	0.036	0.6	0.306
Pseudomonas_mangrovi_TC11|GCF.003052585.1	unknown	unknown	0.036	0.594	0.404
Pseudomonas_marginalis_H21|GCF.000967935.1	plant pathogen	plant pathogen	0.92	0.086	0
Pseudomonas_marginalis_ICMP9505|GCF.001467265.1	plant pathogen	plant pathogen	0.906	0.094	0
Pseudomonas_marginalis_pv.marginalis|GCF.003700725.1	plant pathogen	plant pathogen	0.872	0.07	0.006
Pseudomonas_marginalis_pv.marginalis|GCF.003700955.1	plant pathogen	plant pathogen	0.902	0.092	0
Pseudomonas_marginalis_pv.marginalis|GCF.003702065.1	plant pathogen	plant pathogen	0.686	0.304	0
Pseudomonas_marincola_BMP1|GCF.001940335.1	unknown	environmental	0.052	0.722	0.28
Pseudomonas_marincola_JCM14761|GCF.900116605.1	unknown	environmental	0.06	0.72	0.264
Pseudomonas_marincola_YSy11|GCF.900682675.2	unknown	environmental	0.05	0.734	0.27
Pseudomonas_massiliensis_GCF.902375475.1	unknown	environmental	0.128	0.702	0.074
Pseudomonas_matsuisoli_JCM30078|GCF.014647635.1	unknown	unknown	0.126	0.418	0.288
Pseudomonas_maumuensis_COW77|GCF.019139675.1	unknown	opportunistic animal pathogen	0	0.408	0.768
Pseudomonas_mediterranea_CFBP5404|GCF.001411985.1	unknown	unknown	0.57	0.282	0
Pseudomonas_meliae_ICMP6289|GCF.001400515.1	unknown	plant pathogen	0.854	0.046	0
Pseudomonas_mendocina_CPS5|GCF.017798225.1	opportunistic animal pathogen	opportunistic animal pathogen	0	0.022	0.996
Pseudomonas_mendocina_DLHK|GCF.000287395.1	opportunistic animal pathogen	opportunistic animal pathogen	0.006	0.064	0.904
Pseudomonas_mendocina_EF27|GCF.008041835.1	opportunistic animal pathogen	opportunistic animal pathogen	0.008	0.256	0.642
Pseudomonas_mendocina_FFL24|GCF.007049885.1	opportunistic animal pathogen	opportunistic animal pathogen	0.01	0.188	0.684
Pseudomonas_mendocina_GU|GCF.015645415.1	opportunistic animal pathogen	opportunistic animal pathogen	0.014	0.058	0.908
Pseudomonas_mendocina_MAE1-K|GCF.002442555.1	opportunistic animal pathogen	opportunistic animal pathogen	0.042	0.08	0.89
Pseudomonas_mendocina_NCTC10897|GCF.900636545.1	opportunistic animal pathogen	opportunistic animal pathogen	0	0.016	0.996
Pseudomonas_mendocina_NCTC10898|GCF.900455585.1	opportunistic animal pathogen	opportunistic animal pathogen	0	0.006	0.994
Pseudomonas_mendocina_NCTC10899|GCF.900455715.1	opportunistic animal pathogen	opportunistic animal pathogen	0.006	0.006	0.992
Pseudomonas_mendocina_NEB698|GCF.003008615.1	opportunistic animal pathogen	opportunistic animal pathogen	0.036	0.262	0.692
Pseudomonas_mendocina_NK-01|GCF.000204295.1	opportunistic animal pathogen	opportunistic animal pathogen	0.012	0.01	0.978
Pseudomonas_mendocina_NSYSU|GCF.002155165.1	opportunistic animal pathogen	opportunistic animal pathogen	0.018	0.046	0.928
Pseudomonas_mendocina_PSB00032|GCF.016008875.1	opportunistic animal pathogen	opportunistic animal pathogen	0.022	0.166	0.816
Pseudomonas_mendocina_S5.2|GCF.000733715.2	opportunistic animal pathogen	opportunistic animal pathogen	0	0.012	0.998
Pseudomonas_mendocina_VN230|GCF.007049815.1	opportunistic animal pathogen	opportunistic animal pathogen	0.002	0.094	0.958
Pseudomonas_mendocina_ZWU0006|GCF.000798915.1	opportunistic animal pathogen	opportunistic animal pathogen	0.004	0.334	0.762
Pseudomonas_migulae_BS3662|GCF.900106025.1	environmental	environmental	0.016	0.974	0.002
Pseudomonas_migulae_R1-9|GCF.014076455.1	environmental	environmental	0.01	0.968	0.002
Pseudomonas_mohnii_BOE200|GCF.015726805.2	unknown	environmental	0.016	0.938	0.024
Pseudomonas_monsensis_PGSB8459|GCF.014268495.2	unknown	environmental	0.006	0.984	0
Pseudomonas_monteilii_20-MO00625-0|GCF.015680735.1	opportunistic animal pathogen	opportunistic animal pathogen	0.002	0.384	0.622
Pseudomonas_monteilii_20-MO00626-0|GCF.015680365.1	opportunistic animal pathogen	opportunistic animal pathogen	0.002	0.246	0.73
Pseudomonas_monteilii_59714|GCF.009746725.1	opportunistic animal pathogen	opportunistic animal pathogen	0.006	0.26	0.7
Pseudomonas_monteilii_BCN3|GCF.003576045.1	opportunistic animal pathogen	opportunistic animal pathogen	0	0.264	0.728
Pseudomonas_monteilii_GTC10897|GCF.001319945.1	opportunistic animal pathogen	opportunistic animal pathogen	0.002	0.176	0.722
Pseudomonas_monteilii_IOFA19|GCF.000633915.1	opportunistic animal pathogen	opportunistic animal pathogen	0.002	0.318	0.666
Pseudomonas_monteilii_SB3078|GCF.000510285.1	opportunistic animal pathogen	opportunistic animal pathogen	0	0.264	0.708
Pseudomonas_moorei_BS3775|GCF.900102045.1	environmental	environmental	0.008	0.988	0.01
Pseudomonas_moraviensis_36B3|GCF.003732785.1	environmental	environmental	0.018	0.992	0
Pseudomonas_moraviensis_BS3668|GCF.900105805.1	environmental	environmental	0.016	0.982	0
Pseudomonas_moraviensis_Devor|GCF.001691585.1	environmental	environmental	0.024	0.932	0.004
Pseudomonas_moraviensis_FP1761|GCF.009825315.1	environmental	environmental	0.22	0.9	0
Pseudomonas_moraviensis_N20.18|GCF.004358055.1	environmental	environmental	0.076	0.804	0
Pseudomonas_moraviensis_PM_105|GCF.003936805.1	environmental	environmental	0.024	0.974	0
Pseudomonas_moraviensis_PSB00010|GCF.016009315.1	environmental	environmental	0.082	0.918	0
Pseudomonas_moraviensis_R28-S|GCF.000512275.1	environmental	environmental	0.16	0.968	0
Pseudomonas_moraviensis_TYU5|GCF.002287865.1	environmental	environmental	0.004	0.984	0
Pseudomonas_moraviensis_UCD-KL30|GCF.001896125.1	environmental	environmental	0.138	0.866	0
Pseudomonas_moraviensis_VanB|GCF.013408895.1	environmental	environmental	0.02	0.934	0.002
Pseudomonas_mosselii_BW11M1|GCF.001562525.1	opportunistic animal pathogen	opportunistic animal pathogen	0	0.108	0.968
Pseudomonas_mosselii_LB-090624|GCF.003205295.1	opportunistic animal pathogen	opportunistic animal pathogen	0	0.132	0.936
Pseudomonas_mosselii_PtA1|GCF.002736065.1	opportunistic animal pathogen	opportunistic animal pathogen	0.002	0.048	0.976
Pseudomonas_mosselii_SC006|GCF.005796105.1	opportunistic animal pathogen	opportunistic animal pathogen	0.016	0.2	0.794
Pseudomonas_mosselii_WS2-TSB-10|GCF.002099255.1	opportunistic animal pathogen	opportunistic animal pathogen	0	0.058	0.932
Pseudomonas_mucidolens_LMG2223|GCF.900106045.1	opportunistic animal pathogen	opportunistic animal pathogen	0.074	0.276	0.634
Pseudomonas_multiresinivorans_populi|GCF.012971725.1	unknown	environmental	0.012	0.728	0.204
Pseudomonas_muyukensis_COW39|GCF.019139535.1	unknown	opportunistic animal pathogen	0.004	0.49	0.784
Pseudomonas_nabeulensis_E10B|GCF.004682045.1	unknown	environmental	0.19	0.728	0
Pseudomonas_nanhaiensis_SCS2-3|GCF.020025155.1	unknown	unknown	0.032	0.434	0.298
Pseudomonas_neuropathica_P155|GCF.015461835.1	unknown	environmental	0.048	0.93	0.002
Pseudomonas_neustonica_SSM26|GCF.003797945.1	unknown	unknown	0.074	0.582	0.272
Pseudomonas_nicosulfuronedens_LAM1902|GCF.005877905.1	unknown	environmental	0.012	0.762	0.174
Pseudomonas_nitrititolerans_AGROB37|GCF.013072755.1	unknown	opportunistic animal pathogen	0	0.08	0.976
Pseudomonas_nitrititolerans_GL14|GCF.003696285.1	unknown	opportunistic animal pathogen	0.002	0.046	0.976
Pseudomonas_nitrititolerans_PAH26|GCF.018551615.1	unknown	opportunistic animal pathogen	0	0.044	0.978
Pseudomonas_nitrititolerans_Survcare175|GCF.018441575.1	unknown	opportunistic animal pathogen	0.006	0.04	0.954
Pseudomonas_nitroreducens_AramcoJ|GCF.000807755.1	unknown	environmental	0.014	0.736	0.218
Pseudomonas_nitroreducens_Au-Pse28|GCF.021343955.1	unknown	environmental	0.01	0.774	0.2
Pseudomonas_nitroreducens_DSM14399|GCF.012986245.1	unknown	environmental	0.016	0.728	0.218
Pseudomonas_nitroreducens_DSM9128|GCF.005796065.1	unknown	environmental	0.016	0.748	0.168
Pseudomonas_nitroreducens_SC-1148-IPA-05|GCF.013043895.1	unknown	environmental	0.036	0.762	0.214
Pseudomonas_nitroreducens_TX1|GCF.000313755.1	unknown	environmental	0.02	0.746	0.228
Pseudomonas_nitroreducens_WS5012|GCF.012986205.1	unknown	environmental	0.01	0.728	0.21
Pseudomonas_nosocomialis_A3170|GCF.005876855.1	unknown	unknown	0.074	0.328	0.672
Pseudomonas_nosocomialis_CCUG58779|GCF.005876875.1	unknown	unknown	0.076	0.318	0.634
Pseudomonas_nosocomialis_SD129|GCF.005876905.1	unknown	unknown	0.072	0.312	0.628
Pseudomonas_ogarae_1855-344|GCF.000968575.1	environmental	environmental	0.022	0.99	0
Pseudomonas_ogarae_ACN7|GCF.002303915.1	environmental	environmental	0.014	0.956	0
Pseudomonas_ogarae_FR1|GCF.002879715.1	environmental	environmental	0.026	0.964	0
Pseudomonas_oleovorans_AG1002|GCF.003385705.1	environmental	environmental	0.026	0.748	0.168
Pseudomonas_oleovorans_E1205|GCF.003550255.1	environmental	environmental	0.02	0.722	0.206
Pseudomonas_oleovorans_EastRiverisolateA|GCF.017168035.1	environmental	environmental	0.004	0.916	0.066
Pseudomonas_oleovorans_MGY01|GCF.000732445.1	environmental	environmental	0.012	0.894	0.112
Pseudomonas_oleovorans_MOIL14HWK12|GCF.000510765.1	environmental	environmental	0.002	0.692	0.346
Pseudomonas_oleovorans_NCTC10860|GCF.900455635.1	environmental	environmental	0.002	0.924	0.048
Pseudomonas_oleovorans_PO_271|GCF.003936775.1	environmental	environmental	0.02	0.902	0.066
Pseudomonas_oleovorans_T9AD|GCF.900626055.1	environmental	environmental	0.03	0.894	0.076
Pseudomonas_oleovorans_YKJ|GCF.002941105.1	environmental	environmental	0.016	0.9	0.112
Pseudomonas_oleovorans_subsp.oleovorans|GCF.002197815.1	environmental	environmental	0.008	0.92	0.042
Pseudomonas_orientalis_8B|GCF.003852045.1	environmental	environmental	0.066	0.94	0
Pseudomonas_orientalis_BS2775|GCF.900105795.1	environmental	environmental	0.038	0.944	0
Pseudomonas_orientalis_F9|GCF.002934065.1	environmental	environmental	0.158	0.836	0
Pseudomonas_orientalis_L1-3-08|GCF.003851585.1	environmental	environmental	0.038	0.966	0.002
Pseudomonas_orientalis_R4-35-08|GCF.003851645.1	environmental	environmental	0.046	0.954	0
Pseudomonas_oryzae_KCTC32247|GCF.900104805.1	unknown	unknown	0.018	0.654	0.296
Pseudomonas_oryzicola_RD9SR1|GCF.014269185.2	unknown	unknown	0	0.61	0.256
Pseudomonas_oryzihabitans_DE0011|GCF.007680725.1	opportunistic animal pathogen	opportunistic animal pathogen	0.002	0.138	0.92
Pseudomonas_oryzihabitans_DE0023|GCF.007680465.1	opportunistic animal pathogen	opportunistic animal pathogen	0	0.158	0.82
Pseudomonas_oryzihabitans_DE0051|GCF.007680075.1	opportunistic animal pathogen	opportunistic animal pathogen	0	0.278	0.714
Pseudomonas_oryzihabitans_DE0164|GCF.007678515.1	opportunistic animal pathogen	opportunistic animal pathogen	0	0.106	0.92
Pseudomonas_oryzihabitans_DE0585|GCF.007665635.1	opportunistic animal pathogen	opportunistic animal pathogen	0	0.15	0.82
Pseudomonas_oryzihabitans_DSM6835|GCF.012986195.1	opportunistic animal pathogen	opportunistic animal pathogen	0	0.146	0.816
Pseudomonas_oryzihabitans_FDAARGOS_657|GCF.008693825.1	opportunistic animal pathogen	opportunistic animal pathogen	0.02	0.164	0.894
Pseudomonas_oryzihabitans_H72|GCF.001650425.1	opportunistic animal pathogen	opportunistic animal pathogen	0.002	0.156	0.842
Pseudomonas_oryzihabitans_L3570|GCF.009832405.1	opportunistic animal pathogen	opportunistic animal pathogen	0.014	0.144	0.85
Pseudomonas_oryzihabitans_MS8|GCF.003293465.1	opportunistic animal pathogen	opportunistic animal pathogen	0.008	0.194	0.784
Pseudomonas_oryzihabitans_PSB00031|GCF.016008885.1	opportunistic animal pathogen	opportunistic animal pathogen	0.006	0.098	0.814
Pseudomonas_oryzihabitans_RIT370|GCF.000935305.1	opportunistic animal pathogen	opportunistic animal pathogen	0.002	0.212	0.736
Pseudomonas_oryzihabitans_USDA-ARS-USMARC-56511|GCF.001518815.1	opportunistic animal pathogen	opportunistic animal pathogen	0.012	0.178	0.83
Pseudomonas_oryzihabitans_WS5017|GCF.012986165.1	opportunistic animal pathogen	opportunistic animal pathogen	0	0.192	0.938
Pseudomonas_oryziphila_1257|GCF.003940825.1	unknown	opportunistic animal pathogen	0	0.25	0.78
Pseudomonas_otitidis_10M|GCF.011320015.1	opportunistic animal pathogen	opportunistic animal pathogen	0.006	0.018	0.976
Pseudomonas_otitidis_15988|GCF.017582645.1	opportunistic animal pathogen	opportunistic animal pathogen	0.002	0.008	0.994
Pseudomonas_otitidis_25_K|GCF.009793325.1	opportunistic animal pathogen	opportunistic animal pathogen	0.002	0.006	0.97
Pseudomonas_otitidis_34M|GCF.011319785.1	opportunistic animal pathogen	opportunistic animal pathogen	0.002	0.004	0.966
Pseudomonas_otitidis_9M|GCF.011320055.1	opportunistic animal pathogen	opportunistic animal pathogen	0.002	0.014	0.936
Pseudomonas_otitidis_CSMC7.1|GCF.019879085.1	opportunistic animal pathogen	opportunistic animal pathogen	0	0	1
Pseudomonas_otitidis_DSM17224|GCF.900111835.1	opportunistic animal pathogen	opportunistic animal pathogen	0	0.01	0.972
Pseudomonas_otitidis_MrB4|GCF.011397855.1	opportunistic animal pathogen	opportunistic animal pathogen	0	0	0.996
Pseudomonas_otitidis_PAM-1|GCF.003034155.1	opportunistic animal pathogen	opportunistic animal pathogen	0.002	0.022	0.988
Pseudomonas_otitidis_WP8-S17-CRE-03|GCF.014161995.1	opportunistic animal pathogen	opportunistic animal pathogen	0.002	0.002	0.974
Pseudomonas_ovata_F51|GCF.003131185.1	unknown	plant pathogen	0.848	0.122	0.038
Pseudomonas_palleroniana_MAB3|GCF.002953635.1	plant pathogen	plant pathogen	0.878	0.11	0
Pseudomonas_palleroniana_PSB00038|GCF.016337295.1	plant pathogen	plant pathogen	0.87	0.128	0
Pseudomonas_palleroniana_Ps006|GCF.001541845.1	plant pathogen	plant pathogen	0.892	0.102	0
Pseudomonas_panipatensis_CCM7469|GCF.900099785.1	unknown	environmental	0.022	0.772	0.144
Pseudomonas_parafulva_JBCS1880|GCF.003410295.1	environmental	environmental	0.004	0.846	0.148
Pseudomonas_parafulva_NBRC16636=DSM17004|GCF.000730645.1	environmental	environmental	0	0.792	0.214
Pseudomonas_parafulva_NS212|GCF.001477225.1	environmental	environmental	0	0.738	0.176
Pseudomonas_parafulva_PRS09-11288|GCF.002021815.1	environmental	environmental	0	0.776	0.276
Pseudomonas_parafulva_PSB00030|GCF.016008895.1	environmental	environmental	0.002	0.762	0.15
Pseudomonas_paralactis_DSM29164|GCF.001439735.1	environmental	environmental	0.01	0.98	0
Pseudomonas_paralactis_Marul_2_1|GCF.016307195.1	environmental	environmental	0.004	0.968	0
Pseudomonas_paralactis_SWRI70|GCF.014268365.1	environmental	environmental	0.006	0.982	0
Pseudomonas_peli_DSM17833|GCF.900099645.1	environmental	environmental	0.052	0.854	0.162
Pseudomonas_peradeniyensis_BW13M1|GCF.014268935.2	unknown	opportunistic animal pathogen	0.004	0.224	0.722
Pseudomonas_pharmacofabricae_ZYSR67-Z|GCF.002835605.1	unknown	environmental	0.01	0.792	0.124
Pseudomonas_phragmitis_S-6-2|GCF.002056295.1	unknown	unknown	0.044	0.61	0.234
Pseudomonas_pisciculturae_P115|GCF.015461805.1	unknown	unknown	0.4	0.634	0
Pseudomonas_plecoglossicida_34A1|GCF.013523035.1	opportunistic animal pathogen	opportunistic animal pathogen	0	0.268	0.684
Pseudomonas_plecoglossicida_88B1|GCF.013522855.1	opportunistic animal pathogen	opportunistic animal pathogen	0	0.306	0.708
Pseudomonas_plecoglossicida_DJ-1|GCF.002307455.1	opportunistic animal pathogen	opportunistic animal pathogen	0	0.25	0.732
Pseudomonas_plecoglossicida_NBRC103162=DSM15088|GCF.000688275.1	opportunistic animal pathogen	opportunistic animal pathogen	0	0.322	0.732
Pseudomonas_poae_29G9|GCF.003731985.1	environmental	environmental	0.222	0.836	0.002
Pseudomonas_poae_A2-S9|GCF.002563725.1	environmental	environmental	0.114	0.93	0
Pseudomonas_poae_LMG21465|GCF.001730605.1	environmental	environmental	0.256	0.738	0
Pseudomonas_poae_MYb114|GCF.002980195.1	environmental	environmental	0.09	0.878	0
Pseudomonas_poae_PMA22|GCF.014930995.1	environmental	environmental	0.06	0.96	0
Pseudomonas_poae_SWRI2|GCF.014268305.1	environmental	environmental	0.194	0.776	0.002
Pseudomonas_pohangensis_DSM17875|GCF.900105995.1	unknown	environmental	0.02	0.82	0.176
Pseudomonas_profundi_M5|GCF.008638305.1	unknown	unknown	0.03	0.41	0.378
Pseudomonas_promysalinigenes_RW10S1|GCF.014269025.2	unknown	unknown	0.006	0.308	0.59
Pseudomonas_prosekii_A2-NA13|GCF.003671895.1	environmental	environmental	0.008	0.982	0
Pseudomonas_prosekii_AALPS.10.MNAAK.13|GCF.008271605.1	environmental	environmental	0.014	0.992	0
Pseudomonas_prosekii_LMG26867|GCF.900105155.1	environmental	environmental	0.004	0.962	0
Pseudomonas_prosekii_P2406|GCF.003122265.1	environmental	environmental	0.008	0.994	0
Pseudomonas_prosekii_P2673|GCF.003122305.1	environmental	environmental	0.008	0.984	0
Pseudomonas_protegens_11|GCF.002891565.1	environmental	environmental	0.006	0.994	0.002
Pseudomonas_protegens_14B2|GCF.003732485.1	environmental	environmental	0.008	0.978	0
Pseudomonas_protegens_15H3|GCF.003731865.1	environmental	environmental	0	0.998	0.002
Pseudomonas_protegens_1C5|GCF.003731925.1	environmental	environmental	0.004	1	0
Pseudomonas_protegens_Cab57|GCF.000828695.1	environmental	environmental	0.004	0.998	0
Pseudomonas_protegens_FD6|GCF.003363755.1	environmental	environmental	0.002	0.99	0.002
Pseudomonas_protegens_FJKB0103|GCF.021246005.1	environmental	environmental	0	1	0
Pseudomonas_protegens_H1F10A|GCF.013409685.2	environmental	environmental	0.008	0.996	0
Pseudomonas_protegens_MB-090624|GCF.003205455.1	environmental	environmental	0	0.996	0
Pseudomonas_protegens_MB-090714|GCF.003205275.1	environmental	environmental	0	0.996	0.002
Pseudomonas_protegens_PF|GCF.001269465.1	environmental	environmental	0.002	1	0
Pseudomonas_protegens_PS1|GCF.019754235.1	environmental	environmental	0.004	0.982	0.004
Pseudomonas_proteolytica_CCUG51515T|GCF.008692865.1	environmental	environmental	0.002	0.996	0.006
Pseudomonas_proteolytica_SWRI104|GCF.014268405.1	environmental	environmental	0	1	0
Pseudomonas_proteolytica_WS5060|GCF.012986075.1	environmental	environmental	0	1	0.002
Pseudomonas_proteolytica_WS5126|GCF.012986025.1	environmental	environmental	0.002	0.996	0.002
Pseudomonas_proteolytica_WS5147|GCF.012985955.1	environmental	environmental	0	0.998	0.004
Pseudomonas_proteolytica_WS5148|GCF.012985945.1	environmental	environmental	0.002	1	0
Pseudomonas_pseudoalcaligenes_CECT5344|GCF.000297075.2	unknown	environmental	0.04	0.794	0.156
Pseudomonas_psychrophila_HA-4|GCF.000282975.1	unknown	environmental	0.024	0.884	0.008
Pseudomonas_psychrophila_RGCB166|GCF.001005765.1	unknown	environmental	0.018	0.91	0.02
Pseudomonas_psychrotolerans_39A1|GCF.013523015.1	environmental	environmental	0.002	0.768	0.28
Pseudomonas_psychrotolerans_97C1|GCF.013522775.1	environmental	environmental	0	0.688	0.364
Pseudomonas_psychrotolerans_CS51|GCF.006384975.1	environmental	environmental	0.008	0.924	0.124
Pseudomonas_psychrotolerans_DE0602|GCF.007665395.1	environmental	environmental	0.034	0.866	0.172
Pseudomonas_psychrotolerans_DSM15758|GCF.900102665.1	environmental	environmental	0.002	0.772	0.3
Pseudomonas_psychrotolerans_KNF2016|GCF.014522265.1	environmental	environmental	0.008	0.754	0.268
Pseudomonas_psychrotolerans_NS2|GCF.001476385.1	environmental	environmental	0.002	0.992	0.016
Pseudomonas_psychrotolerans_NS337|GCF.001477475.1	environmental	environmental	0	0.788	0.192
Pseudomonas_psychrotolerans_NS376|GCF.001476825.1	environmental	environmental	0	1	0
Pseudomonas_psychrotolerans_NS383|GCF.001477265.1	environmental	environmental	0	1	0.008
Pseudomonas_psychrotolerans_PRS08-11306|GCF.001913135.1	environmental	environmental	0.002	0.998	0.002
Pseudomonas_psychrotolerans_SB11|GCF.001476855.1	environmental	environmental	0.002	0.99	0.022
Pseudomonas_psychrotolerans_SB14|GCF.001477485.1	environmental	environmental	0	0.982	0.006
Pseudomonas_psychrotolerans_SB5|GCF.001476875.1	environmental	environmental	0.002	0.966	0.002
Pseudomonas_psychrotolerans_SB8|GCF.001477295.1	environmental	environmental	0	0.986	0.002
Pseudomonas_psychrotolerans_SB9|GCF.001476475.1	environmental	environmental	0	0.982	0.002
Pseudomonas_psychrotolerans_SDS18|GCF.001991015.1	environmental	environmental	0	0.72	0.248
Pseudomonas_punonensis_CECT8089|GCF.900142655.1	unknown	unknown	0.09	0.246	0.534
Pseudomonas_putida_12464|GCF.014062205.1	environmental	environmental	0.012	0.946	0.064
Pseudomonas_putida_1290|GCF.005080685.1	environmental	environmental	0.006	0.824	0.076
Pseudomonas_putida_12917|GCF.003721355.1	environmental	environmental	0	0.824	0.19
Pseudomonas_putida_1312|GCF.002157515.1	environmental	environmental	0.006	0.948	0.056
Pseudomonas_putida_20-MO00629-0|GCF.015680445.1	environmental	environmental	0	0.772	0.228
Pseudomonas_putida_20-MO00634-0|GCF.015680505.1	environmental	environmental	0	0.77	0.226
Pseudomonas_putida_20-MO00635-0|GCF.015680515.1	environmental	environmental	0	0.834	0.196
Pseudomonas_putida_20-MO00637-0|GCF.015680575.1	environmental	environmental	0.002	0.924	0.092
Pseudomonas_putida_25E1|GCF.021401065.1	environmental	environmental	0	0.988	0.034
Pseudomonas_putida_AA7|GCF.002025705.1	environmental	environmental	0.004	0.962	0.064
Pseudomonas_putida_ASAD|GCF.001976065.1	environmental	environmental	0.004	0.988	0.012
Pseudomonas_putida_ATH-43|GCF.001005285.1	environmental	environmental	0	0.972	0.02
Pseudomonas_putida_B4|GCF.003671955.1	environmental	environmental	0	1	0.002
Pseudomonas_putida_B6-2|GCF.000226035.2	environmental	environmental	0	0.986	0.014
Pseudomonas_putida_BOE100|GCF.009746605.1	environmental	environmental	0	0.976	0.034
Pseudomonas_putida_BR-PH17|GCF.016406145.1	environmental	environmental	0.004	0.952	0.048
Pseudomonas_putida_BS3701|GCF.013425825.1	environmental	environmental	0	0.99	0.02
Pseudomonas_putida_CBF10-2|GCF.001644955.1	environmental	environmental	0.004	0.948	0.036
Pseudomonas_putida_CSV86|GCF.000319305.2	environmental	environmental	0.002	0.938	0.034
Pseudomonas_putida_DOT-T1E|GCF.000281215.1	environmental	environmental	0	0.994	0.04
Pseudomonas_putida_DPA1|GCF.002891885.1	environmental	environmental	0	0.968	0.012
Pseudomonas_putida_DRA525|GCF.001908395.1	environmental	environmental	0	0.892	0.128
Pseudomonas_putida_DZ-C18|GCF.002094795.1	environmental	environmental	0	0.852	0.164
Pseudomonas_putida_DZ-C20|GCF.002094785.1	environmental	environmental	0	0.99	0.058
Pseudomonas_putida_E41|GCF.002736125.1	environmental	environmental	0.002	0.974	0.098
Pseudomonas_putida_E46|GCF.002736045.1	environmental	environmental	0	0.958	0.04
Pseudomonas_putida_FDAARGOS_376|GCF.002588485.1	environmental	environmental	0.004	0.992	0
Pseudomonas_putida_FDAARGOS_516|GCF.003938945.1	environmental	environmental	0.004	0.986	0.008
Pseudomonas_putida_FF4|GCF.007049805.1	environmental	environmental	0.006	0.992	0.024
Pseudomonas_putida_GM4FR|GCF.001941965.1	environmental	environmental	0.01	0.954	0.036
Pseudomonas_putida_HAMBI_6|GCF.003350225.1	environmental	environmental	0	0.984	0.04
Pseudomonas_putida_HB4184|GCF.001306515.1	environmental	environmental	0.002	0.91	0.15
Pseudomonas_putida_H|GCF.001077495.1	environmental	environmental	0	0.972	0.026
Pseudomonas_putida_IEC33019|GCF.002741075.1	environmental	environmental	0.002	0.92	0.042
Pseudomonas_putida_IPO3752|GCF.013387005.1	environmental	environmental	0	0.988	0.01
Pseudomonas_putida_ITEM17297|GCF.017315385.1	environmental	environmental	0	0.926	0.128
Pseudomonas_putida_JBC17|GCF.003228315.1	environmental	environmental	0.004	0.986	0.004
Pseudomonas_putida_JQ581|GCF.001630725.2	environmental	environmental	0	0.98	0.012
Pseudomonas_putida_KB9|GCF.001645635.1	environmental	environmental	0	0.664	0.3
Pseudomonas_putida_KCJK7911|GCF.003053335.1	environmental	environmental	0.002	0.974	0.016
Pseudomonas_putida_KCJK7916|GCF.003053385.1	environmental	environmental	0	0.986	0.008
Pseudomonas_putida_KH-18-2|GCF.002906815.1	environmental	environmental	0	0.848	0.11
Pseudomonas_putida_KH-21-134|GCF.002906855.1	environmental	environmental	0.002	0.928	0.038
Pseudomonas_putida_KT-27|GCF.002906715.1	environmental	environmental	0	0.886	0.124
Pseudomonas_putida_MC4-5222|GCF.000729805.1	environmental	environmental	0	1	0.008
Pseudomonas_putida_MX-2|GCF.014217705.1	environmental	environmental	0	0.984	0.01
Pseudomonas_putida_NCTC7914|GCF.900455695.1	environmental	environmental	0	0.974	0.022
Pseudomonas_putida_NRRLB-252|GCF.005930545.1	environmental	environmental	0.002	0.978	0.006
Pseudomonas_putida_NX-1|GCF.003290365.1	environmental	environmental	0.002	0.984	0.008
Pseudomonas_putida_ODNR4SY|GCF.009905395.1	environmental	environmental	0	0.98	0.046
Pseudomonas_putida_OUS82|GCF.000507325.1	environmental	environmental	0.002	0.956	0.042
Pseudomonas_putida_P7765|GCF.013386405.1	environmental	environmental	0.004	0.98	0.03
Pseudomonas_putida_PC2|GCF.001636055.1	environmental	environmental	0.002	0.988	0.004
Pseudomonas_putida_PCL1760|GCF.001282125.1	environmental	environmental	0	0.978	0.036
Pseudomonas_putida_PSB00007|GCF.016009325.1	environmental	environmental	0.004	0.988	0.01
Pseudomonas_putida_PSB00015|GCF.016009195.1	environmental	environmental	0.002	0.978	0.034
Pseudomonas_putida_PSB00017|GCF.016009185.1	environmental	environmental	0	0.904	0.084
Pseudomonas_putida_PSB00039|GCF.016337255.1	environmental	environmental	0.004	0.94	0.056
Pseudomonas_putida_PSB00041|GCF.016337265.1	environmental	environmental	0	0.748	0.246
Pseudomonas_putida_PSP1|GCF.001700665.1	environmental	environmental	0.006	0.974	0.018
Pseudomonas_putida_PgBE89|GCF.020172705.1	environmental	environmental	0.02	0.996	0.002
Pseudomonas_putida_S13.1.2|GCF.000498395.2	environmental	environmental	0.01	0.992	0.014
Pseudomonas_putida_S610|GCF.000497385.1	environmental	environmental	0	0.724	0.304
Pseudomonas_putida_SJTE-1|GCF.000271965.2	environmental	environmental	0	0.986	0.03
Pseudomonas_putida_SQ1|GCF.000802565.1	environmental	environmental	0.006	0.92	0.042
Pseudomonas_putida_TT322|GCF.013376675.1	environmental	environmental	0	0.94	0.122
Pseudomonas_putida_UMG612|GCF.013337265.1	environmental	environmental	0	0.988	0.01
Pseudomonas_putida_W15Oct28|GCF.000708715.2	environmental	environmental	0	0.968	0.042
Pseudomonas_putida_W5|GCF.009883635.2	environmental	environmental	0.004	0.958	0.05
Pseudomonas_putida_n4t|GCF.009078365.1	environmental	environmental	0.002	0.97	0.006
Pseudomonas_putida_str.Idaho|GCF.000226475.1	environmental	environmental	0	0.968	0.042
Pseudomonas_qingdaonensis_S-1|GCF.018398475.1	unknown	environmental	0.018	0.77	0.088
Pseudomonas_reactans_C5002|GCF.013385825.1	plant pathogen	plant pathogen	0.854	0.186	0
Pseudomonas_reactans_IPO3750|GCF.013387065.1	plant pathogen	plant pathogen	0.802	0.174	0
Pseudomonas_reactans_P7787|GCF.013386335.1	plant pathogen	plant pathogen	0.89	0.09	0
Pseudomonas_reactans_P8021|GCF.013386215.1	plant pathogen	plant pathogen	0.876	0.092	0
Pseudomonas_reidholzensis_CCOS865|GCF.900536025.1	unknown	environmental	0.04	0.75	0.152
Pseudomonas_reinekei_CCUG53116|GCF.008801455.1	unknown	environmental	0.034	0.936	0
Pseudomonas_resinovorans_DSM21078|GCF.000423545.1	unknown	environmental	0.002	0.824	0.194
Pseudomonas_resinovorans_MO-1|GCF.002003485.1	unknown	environmental	0.008	0.856	0.222
Pseudomonas_resinovorans_NBRC106553|GCF.000412695.1	unknown	environmental	0.01	0.83	0.262
Pseudomonas_rhizosphaerae_DSM16299|GCF.000761155.1	unknown	unknown	0.322	0.684	0.018
Pseudomonas_rhodesiae_90F12-1|GCF.003732045.1	environmental	environmental	0.034	0.954	0
Pseudomonas_rhodesiae_DLA23|GCF.018417575.1	environmental	environmental	0.008	0.988	0
Pseudomonas_rhodesiae_DSM14020|GCF.007858255.1	environmental	environmental	0.008	0.992	0.002
Pseudomonas_rhodesiae_FF9|GCF.000821225.2	environmental	environmental	0.012	0.984	0
Pseudomonas_rhodesiae_NL2019|GCF.013285305.1	environmental	environmental	0.006	0.99	0
Pseudomonas_rustica_MBT-4|GCF.018336155.1	unknown	environmental	0.02	0.768	0.062
Pseudomonas_sagittaria_JCM18195|GCF.900115715.1	unknown	unknown	0	0.614	0.322
Pseudomonas_saliphila_16W4-4-3|GCF.008638345.1	unknown	unknown	0.022	0.47	0.376
Pseudomonas_salmasensis_SWRI126|GCF.014268375.2	unknown	environmental	0.018	0.972	0
Pseudomonas_salomonii_ICMP11288|GCF.003701255.1	unknown	environmental	0.208	0.828	0.008
Pseudomonas_salomonii_ICMP14252|GCF.900107155.1	unknown	environmental	0.224	0.876	0
Pseudomonas_saponiphila_DSM9751|GCF.900105185.1	unknown	environmental	0.004	0.946	0.012
Pseudomonas_saudimassiliensis_12M76_air|GCF.000939975.1	unknown	unknown	0.022	0.448	0.37
Pseudomonas_saudiphocaensis_20_BN|GCF.000756775.1	unknown	opportunistic animal pathogen	0.048	0.152	0.73
Pseudomonas_saudiphocaensis_AGROB56|GCF.015159875.1	unknown	unknown	0.05	0.158	0.694
Pseudomonas_saudiphocaensis_PS_399|GCF.003935525.1	unknown	opportunistic animal pathogen	0.028	0.166	0.734
Pseudomonas_savastanoi_ICMP11895|GCF.003702975.1	plant pathogen	plant pathogen	1	0	0
Pseudomonas_savastanoi_ICMP19499|GCF.001467115.1	plant pathogen	plant pathogen	1	0	0.002
Pseudomonas_savastanoi_ICMP9421|GCF.003701705.1	plant pathogen	plant pathogen	0.996	0	0
Pseudomonas_savastanoi_MHT1|GCF.020917325.1	plant pathogen	plant pathogen	0.996	0.002	0
Pseudomonas_savastanoi_pv.glycineastr.B076|GCF.000187045.1	plant pathogen	plant pathogen	0.99	0.01	0
Pseudomonas_savastanoi_pv.glycinea|GCF.003701285.1	plant pathogen	plant pathogen	0.988	0.018	0.006
Pseudomonas_savastanoi_pv.savastanoi|GCF.000732035.1	plant pathogen	plant pathogen	0.984	0.008	0
Pseudomonas_saxonica_DSM108989|GCF.007858365.1	unknown	environmental	0.052	0.894	0.004
Pseudomonas_saxonica_DSM108990|GCF.007858355.1	unknown	environmental	0.06	0.868	0.008
Pseudomonas_schmalbachii_Milli4|GCF.017589465.1	unknown	environmental	0.008	0.776	0.196
Pseudomonas_sediminis_B10D7D|GCF.013409125.2	unknown	unknown	0.094	0.51	0.176
Pseudomonas_sediminis_PI11|GCF.002741105.1	unknown	unknown	0.268	0.498	0.108
Pseudomonas_segetis_CIP108523|GCF.900188155.1	unknown	unknown	0.06	0.652	0.292
Pseudomonas_seleniipraecipitans_D1-6|GCF.001839645.1	unknown	unknown	0.058	0.316	0.628
Pseudomonas_seleniipraecipitans_LMG25475|GCF.900102335.1	unknown	unknown	0.056	0.296	0.612
Pseudomonas_sessilinigenes_CMR12a|GCF.019139855.1	unknown	environmental	0.088	0.908	0.012
Pseudomonas_sichuanensis_WCHPs060039|GCF.003231305.1	unknown	unknown	0.002	0.42	0.698
Pseudomonas_sihuiensis_KCTC32246|GCF.900106015.1	unknown	unknown	0.418	0.422	0.166
Pseudomonas_siliginis_SWRI31|GCF.019145195.1	unknown	unknown	0.39	0.656	0.012
Pseudomonas_simiae_EGD-AQ6|GCF.000465595.1	unknown	environmental	0.324	0.708	0.004
Pseudomonas_sivasensis_CCUG57209|GCF.013778535.1	unknown	unknown	0.664	0.37	0
Pseudomonas_sivasensis_P7|GCF.013778505.1	unknown	unknown	0.692	0.33	0
Pseudomonas_soli_57B-090714|GCF.003205475.1	unknown	opportunistic animal pathogen	0	0.31	0.922
Pseudomonas_songnenensis_L103|GCF.003957495.3	unknown	opportunistic animal pathogen	0	0.106	0.97
Pseudomonas_songnenensis_NEAU-ST5-5|GCF.003696315.1	unknown	opportunistic animal pathogen	0	0.038	0.976
Pseudomonas_sp._008|GCF.016861935.1	unknown	environmental	0.118	0.94	0
Pseudomonas_sp._02C26|GCF.002843585.1	unknown	unknown	0	0.546	0.502
Pseudomonas_sp._09C129|GCF.002843625.1	unknown	environmental	0	1	0
Pseudomonas_sp._1-7|GCF.000742775.1	unknown	environmental	0.008	0.752	0.188
Pseudomonas_sp._10-1B|GCF.000935045.1	unknown	environmental	0	0.842	0.114
Pseudomonas_sp._1112A|GCF.000800055.1	unknown	environmental	0.01	0.97	0.024
Pseudomonas_sp._1239|GCF.002157495.1	unknown	environmental	0.024	0.758	0.084
Pseudomonas_sp._14A|GCF.018132745.1	unknown	unknown	0.078	0.624	0
Pseudomonas_sp._15A4|GCF.016925575.1	unknown	unknown	0.488	0.482	0
Pseudomonas_sp._18058|GCF.902706155.1	unknown	environmental	0.026	0.914	0.042
Pseudomonas_sp._2(2015)|GCF.000955865.1	unknown	environmental	0.036	0.762	0.13
Pseudomonas_sp._21615526|GCF.013386245.1	unknown	environmental	0.064	0.918	0.004
Pseudomonas_sp._2588-5|GCF.002742495.1	unknown	unknown	0.566	0.452	0.002
Pseudomonas_sp._2822-15|GCF.002742515.1	unknown	environmental	0.336	0.814	0
Pseudomonas_sp._2822-17|GCF.002742485.1	unknown	environmental	0.08	0.848	0
Pseudomonas_sp._2848|GCF.003253945.1	unknown	opportunistic animal pathogen	0.002	0.272	0.866
Pseudomonas_sp._28E9|GCF.900004785.1	unknown	plant pathogen	0.706	0.254	0
Pseudomonas_sp._29A|GCF.014117365.1	unknown	environmental	0.03	0.924	0
Pseudomonas_sp._2FE|GCF.005503735.1	unknown	environmental	0.024	0.768	0.166
Pseudomonas_sp._2FG|GCF.005502935.1	unknown	environmental	0.034	0.778	0.168
Pseudomonas_sp._2hn|GCF.019646095.1	unknown	unknown	0	0.308	0.524
Pseudomonas_sp._3-2|GCF.019710535.1	unknown	environmental	0.108	0.916	0.006
Pseudomonas_sp._30_B|GCF.017491605.1	unknown	environmental	0.008	0.75	0.194
Pseudomonas_sp._31-12|GCF.003151075.1	unknown	environmental	0.042	0.964	0.002
Pseudomonas_sp._313|GCF.000316965.1	unknown	unknown	0.006	0.38	0.664
Pseudomonas_sp._31R17|GCF.900004915.1	unknown	unknown	0.644	0.286	0
Pseudomonas_sp._32_A|GCF.017490905.1	unknown	environmental	0.004	0.772	0.222
Pseudomonas_sp._43NM1|GCF.002836905.1	unknown	environmental	0.048	0.932	0.006
Pseudomonas_sp._460|GCF.004346485.1	unknown	environmental	0.052	0.978	0.002
Pseudomonas_sp._51_B|GCF.017491595.1	unknown	unknown	0.006	0.248	0.59
Pseudomonas_sp._57B-090624|GCF.003234055.1	unknown	unknown	0.068	0.362	0.432
Pseudomonas_sp._58(2021)|GCF.017491585.1	unknown	environmental	0.074	0.926	0.004
Pseudomonas_sp._58R3|GCF.900006605.1	unknown	environmental	0.216	0.862	0
Pseudomonas_sp._5Ae-yellow|GCF.014077575.1	unknown	unknown	0.072	0.584	0.288
Pseudomonas_sp._655|GCF.001280445.1	unknown	environmental	0.112	0.92	0.004
Pseudomonas_sp._69_B|GCF.017490845.1	unknown	environmental	0.054	0.948	0
Pseudomonas_sp._86_A|GCF.017491705.1	unknown	environmental	0.002	0.984	0.03
Pseudomonas_sp._8AS|GCF.902506505.1	unknown	environmental	0.008	0.848	0.152
Pseudomonas_sp._8BK|GCF.902506475.1	unknown	environmental	0.06	0.71	0.2
Pseudomonas_sp._8O|GCF.902506495.1	unknown	unknown	0.134	0.56	0.114
Pseudomonas_sp._8R14|GCF.900005955.1	unknown	environmental	0.336	0.822	0.002
Pseudomonas_sp._8Z|GCF.902506535.1	unknown	unknown	0.136	0.446	0.222
Pseudomonas_sp._91RF|GCF.003576265.1	unknown	environmental	0.032	0.948	0
Pseudomonas_sp._9AZ|GCF.902506525.1	unknown	environmental	0.098	0.756	0.148
Pseudomonas_sp._9Ag|GCF.902506445.1	unknown	opportunistic animal pathogen	0.024	0.038	0.962
Pseudomonas_sp._A-1|GCF.004801855.1	unknown	unknown	0.006	0.658	0.278
Pseudomonas_sp._A-B-19|GCF.019947515.1	unknown	environmental	0.032	0.936	0.004
Pseudomonas_sp._A-B-26|GCF.019956595.1	unknown	environmental	0.012	0.942	0.002
Pseudomonas_sp._A-R-19|GCF.019956575.1	unknown	environmental	0.008	0.988	0.004
Pseudomonas_sp._A-R-26|GCF.019947565.1	unknown	environmental	0.008	0.976	0.004
Pseudomonas_sp._A-RE-19|GCF.019956555.1	unknown	environmental	0.062	0.778	0
Pseudomonas_sp._A-RE-8|GCF.019955875.1	unknown	environmental	0.038	0.94	0.004
Pseudomonas_sp._A46|GCF.002196875.1	unknown	environmental	0.004	0.83	0.174
Pseudomonas_sp._AA27|GCF.021462485.1	unknown	unknown	0	0.326	0.58
Pseudomonas_sp._ABC1|GCF.013395055.1	unknown	unknown	0.034	0.502	0.302
Pseudomonas_sp._ABFPK|GCF.001586765.1	unknown	unknown	0.002	0.688	0.452
Pseudomonas_sp._ACM7|GCF.004136015.1	unknown	environmental	0.044	0.938	0
Pseudomonas_sp._ACN5|GCF.002303975.1	unknown	environmental	0.004	0.982	0.01
Pseudomonas_sp._AD21|GCF.002878485.1	unknown	environmental	0.006	0.948	0
Pseudomonas_sp._ADAK13|GCF.012935715.1	unknown	environmental	0.088	0.876	0
Pseudomonas_sp._ADAK18|GCF.012935695.1	unknown	environmental	0.058	0.928	0
Pseudomonas_sp._ADAK21|GCF.012935735.1	unknown	environmental	0.014	0.984	0
Pseudomonas_sp._ADAK2|GCF.012935755.1	unknown	environmental	0.08	0.938	0.002
Pseudomonas_sp._ADPe|GCF.014843515.1	unknown	environmental	0.006	0.928	0.066
Pseudomonas_sp._AF03-9|GCF.020515815.1	unknown	environmental	0.162	0.836	0.022
Pseudomonas_sp._AF76|GCF.003732845.1	unknown	unknown	0.33	0.64	0.014
Pseudomonas_sp._AFG_SD02_1510_Pfu_092|GCF.003331055.1	unknown	unknown	0	0.502	0.196
Pseudomonas_sp._AG1028|GCF.007993955.1	unknown	unknown	0.054	0.336	0.62
Pseudomonas_sp._ALS1131|GCF.007049925.1	unknown	opportunistic animal pathogen	0.048	0.086	0.906
Pseudomonas_sp._ALS1279|GCF.007049955.1	unknown	unknown	0.11	0.592	0.348
Pseudomonas_sp._AN-B15|GCF.019056475.1	unknown	environmental	0.006	0.976	0.008
Pseudomonas_sp._AN3A02|GCF.011765255.1	unknown	environmental	0.168	0.8	0
Pseudomonas_sp._ANT_H12B|GCF.008369325.1	unknown	environmental	0.028	0.84	0.016
Pseudomonas_sp._ANT_H4|GCF.008369295.1	unknown	environmental	0.014	0.8	0.018
Pseudomonas_sp._ANT_J12|GCF.008370045.1	unknown	environmental	0.032	0.924	0.016
Pseudomonas_sp._ANT_J28|GCF.008370005.1	unknown	environmental	0.056	0.918	0
Pseudomonas_sp._AO-1|GCF.019775695.1	unknown	environmental	0.01	0.962	0.022
Pseudomonas_sp._AOB-7|GCF.003696305.1	unknown	unknown	0.068	0.552	0.4
Pseudomonas_sp._AP42|GCF.001728935.1	unknown	environmental	0.002	0.988	0.004
Pseudomonas_sp._AS2.8|GCF.014190935.1	unknown	unknown	0	0.314	0.538
Pseudomonas_sp._ASV14|GCF.016429135.1	unknown	environmental	0.024	0.976	0
Pseudomonas_sp._ATCC13867|GCF.000349845.1	unknown	environmental	0.026	0.704	0.174
Pseudomonas_sp._ATCC43928|GCF.005938665.2	unknown	environmental	0.09	0.972	0
Pseudomonas_sp._ATCCPTA-122608|GCF.001952855.1	unknown	environmental	0.17	0.878	0
Pseudomonas_sp._AU11447|GCF.001672555.2	unknown	environmental	0.014	0.772	0.206
Pseudomonas_sp._AU12215|GCF.001675465.2	unknown	environmental	0.008	0.744	0.208
Pseudomonas_sp._Ag1|GCF.000278565.1	unknown	environmental	0.082	0.936	0.004
Pseudomonas_sp._Ant30-3|GCF.000690905.1	unknown	environmental	0.056	0.772	0.034
Pseudomonas_sp._Au-Pse12|GCF.021341665.1	unknown	environmental	0.018	0.986	0.01
Pseudomonas_sp._B1(2017)|GCF.002113135.1	unknown	environmental	0.13	0.954	0.006
Pseudomonas_sp._B1(2018)|GCF.003097365.1	unknown	environmental	0.004	0.994	0.016
Pseudomonas_sp._B10(2017)|GCF.002113295.1	unknown	environmental	0	0.814	0.21
Pseudomonas_sp._B10|GCF.004153525.1	unknown	environmental	0.324	0.804	0
Pseudomonas_sp._B10|GCF.900156235.1	unknown	unknown	0.384	0.286	0
Pseudomonas_sp._B11D7D|GCF.013410155.2	unknown	environmental	0.296	0.866	0.098
Pseudomonas_sp._B14(2017)|GCF.002113255.1	unknown	environmental	0.002	0.834	0.078
Pseudomonas_sp._B14(2022)|GCF.012030485.1	unknown	environmental	0.416	0.736	0
Pseudomonas_sp._B14-6|GCF.013260315.1	unknown	environmental	0.014	1	0
Pseudomonas_sp._B17(2017)|GCF.002113765.1	unknown	environmental	0.04	0.888	0.002
Pseudomonas_sp._B19(2017)|GCF.002113165.1	unknown	environmental	0	0.744	0.158
Pseudomonas_sp._B2021|GCF.018135665.1	unknown	environmental	0.002	0.996	0
Pseudomonas_sp._B20|GCF.020515755.1	unknown	plant pathogen	0.984	0.01	0
Pseudomonas_sp._B23(2017)|GCF.002113725.1	unknown	environmental	0	0.836	0.138
Pseudomonas_sp._B27(2017)|GCF.002113055.1	unknown	environmental	0.08	0.952	0.002
Pseudomonas_sp._B28(2017)|GCF.002113025.1	unknown	environmental	0	0.964	0
Pseudomonas_sp._B32(2017)|GCF.002112925.1	unknown	environmental	0.102	0.976	0
Pseudomonas_sp._B37(2017)|GCF.002112885.1	unknown	environmental	0.274	0.9	0
Pseudomonas_sp._B4(2017)|GCF.002113565.1	unknown	environmental	0	0.834	0.068
Pseudomonas_sp._B5(2017)|GCF.002112825.1	unknown	environmental	0.002	0.838	0.118
Pseudomonas_sp._B6(2017)|GCF.002112765.1	unknown	environmental	0.05	0.912	0.008
Pseudomonas_sp._B6002|GCF.013385985.1	unknown	unknown	0.336	0.616	0
Pseudomonas_sp._B8(2017)|GCF.002113575.1	unknown	environmental	0	0.83	0.084
Pseudomonas_sp._BAV2493|GCF.009765535.1	unknown	unknown	0.024	0.34	0.662
Pseudomonas_sp._BAY1663|GCF.000582595.1	unknown	opportunistic animal pathogen	0.002	0.12	0.788
Pseudomonas_sp._BBP2017|GCF.003024385.1	unknown	environmental	0.006	0.788	0.162
Pseudomonas_sp._BCA17|GCF.004519405.1	unknown	unknown	0.414	0.694	0
Pseudomonas_sp._BF-B-15|GCF.019946675.1	unknown	environmental	0.022	0.968	0
Pseudomonas_sp._BF-B-18|GCF.019947205.1	unknown	environmental	0.026	0.974	0.002
Pseudomonas_sp._BF-B-26|GCF.019956495.1	unknown	environmental	0.016	0.968	0.004
Pseudomonas_sp._BF-R-01|GCF.019946615.1	unknown	environmental	0.044	0.974	0.004
Pseudomonas_sp._BF-R-05|GCF.019946655.1	unknown	environmental	0.01	0.97	0.002
Pseudomonas_sp._BF-R-19|GCF.019956445.1	unknown	environmental	0.008	0.992	0.006
Pseudomonas_sp._BF-R-24|GCF.019947335.1	unknown	environmental	0.01	0.98	0
Pseudomonas_sp._BF-R-25|GCF.019956235.1	unknown	environmental	0.02	0.976	0
Pseudomonas_sp._BF-R-26|GCF.019947395.1	unknown	environmental	0.222	0.716	0.004
Pseudomonas_sp._BF-RE-01|GCF.019946585.1	unknown	environmental	0.018	0.978	0
Pseudomonas_sp._BGI-2|GCF.004310295.1	unknown	environmental	0.03	0.948	0.002
Pseudomonas_sp._BIGb0427|GCF.012726325.1	unknown	environmental	0.036	0.76	0.114
Pseudomonas_sp._BIOMIG1BDMA|GCF.001705845.1	unknown	environmental	0.086	0.886	0.02
Pseudomonas_sp._BJP69|GCF.007633355.1	unknown	opportunistic animal pathogen	0	0.262	0.734
Pseudomonas_sp._BMS12|GCF.001592875.1	unknown	environmental	0.044	0.806	0.112
Pseudomonas_sp._BMW13|GCF.013357275.1	unknown	environmental	0.012	0.782	0.136
Pseudomonas_sp._BP6|GCF.017875935.1	unknown	environmental	0.01	0.846	0.146
Pseudomonas_sp._BP8|GCF.017875955.1	unknown	environmental	0.014	0.714	0.158
Pseudomonas_sp._BRM28|GCF.002939405.1	unknown	environmental	0.018	0.766	0.11
Pseudomonas_sp._BW16M2|GCF.014268865.1	unknown	unknown	0.002	0.254	0.488
Pseudomonas_sp._Bc-h|GCF.002080045.1	unknown	unknown	0.276	0.69	0.018
Pseudomonas_sp._Bi70|GCF.918698015.1	unknown	unknown	0.118	0.24	0.666
Pseudomonas_sp._C1C7|GCF.013359595.1	unknown	environmental	0.03	0.938	0.012
Pseudomonas_sp._C27(2019)|GCF.008807395.1	unknown	unknown	0.008	0.382	0.304
Pseudomonas_sp._C2B4|GCF.013359695.1	unknown	environmental	0.018	0.972	0.002
Pseudomonas_sp._C3-2018|GCF.021083555.1	unknown	unknown	0.096	0.688	0.024
Pseudomonas_sp._C49-2|GCF.003970195.1	unknown	unknown	0.474	0.442	0
Pseudomonas_sp._C5pp|GCF.000814065.1	unknown	unknown	0.01	0.53	0.392
Pseudomonas_sp._C6002|GCF.013385805.1	unknown	environmental	0.054	0.94	0
Pseudomonas_sp._C8002|GCF.013385765.1	unknown	environmental	0.056	0.94	0
Pseudomonas_sp._C9|GCF.002000165.1	unknown	environmental	0.02	0.94	0
Pseudomonas_sp._CAH-1|GCF.009668315.1	unknown	unknown	0	0.276	0.406
Pseudomonas_sp._CBZ-4|GCF.000346755.1	unknown	environmental	0.27	0.736	0.002
Pseudomonas_sp._CC120222-01a|GCF.003097235.1	unknown	environmental	0.002	0.83	0.158
Pseudomonas_sp._CC6-YY-74|GCF.002025205.1	unknown	unknown	0.044	0.552	0.274
Pseudomonas_sp._CCOS191|GCF.001007005.1	unknown	opportunistic animal pathogen	0	0.316	0.798
Pseudomonas_sp._CDFA550|GCF.021147785.1	unknown	plant pathogen	0.958	0.058	0
Pseudomonas_sp._CDFA553|GCF.021147825.1	unknown	plant pathogen	0.97	0.026	0
Pseudomonas_sp._CDFA601|GCF.021147775.1	unknown	plant pathogen	0.946	0.092	0.002
Pseudomonas_sp._CDFA610|GCF.021147865.1	unknown	plant pathogen	0.954	0.026	0
Pseudomonas_sp._CDFA611|GCF.021147805.1	unknown	plant pathogen	0.968	0.014	0
Pseudomonas_sp._CF161|GCF.000416215.1	unknown	environmental	0.1	0.86	0.012
Pseudomonas_sp._CFA|GCF.014706535.1	unknown	environmental	0	0.964	0.098
Pseudomonas_sp._CFBP13508|GCF.005233515.1	unknown	unknown	0.078	0.624	0
Pseudomonas_sp._CFBP13528|GCF.005233615.1	unknown	unknown	0.322	0.672	0.008
Pseudomonas_sp._CFBP13602|GCF.014842725.1	unknown	unknown	0.242	0.68	0.018
Pseudomonas_sp._CFBP13710|GCF.014842235.1	unknown	unknown	0.226	0.672	0.032
Pseudomonas_sp._CFBP13711|GCF.014842265.1	unknown	environmental	0.284	0.754	0
Pseudomonas_sp._CFBP13727|GCF.014841915.1	unknown	unknown	0.144	0.672	0.03
Pseudomonas_sp._CFBP8758|GCF.014841725.1	unknown	environmental	0.26	0.722	0.032
Pseudomonas_sp._CFBP8770|GCF.014841705.1	unknown	unknown	0.27	0.686	0.026
Pseudomonas_sp._CFBP8771|GCF.014841695.1	unknown	unknown	0.29	0.672	0.03
Pseudomonas_sp._CFBP8772|GCF.014841665.1	unknown	environmental	0.216	0.792	0
Pseudomonas_sp._CFII64|GCF.000416235.1	unknown	plant pathogen	0.894	0.09	0
Pseudomonas_sp._CH235|GCF.004368175.1	unknown	environmental	0.298	0.846	0
Pseudomonas_sp._CHM02|GCF.000612585.1	unknown	environmental	0.416	0.746	0
Pseudomonas_sp._CIP-10|GCF.020911845.1	unknown	environmental	0	0.956	0.03
Pseudomonas_sp._CM25|GCF.013179705.1	unknown	environmental	0.006	0.832	0.184
Pseudomonas_sp._CMR5c|GCF.001269545.1	unknown	environmental	0.05	0.898	0.01
Pseudomonas_sp._CVAP#3|GCF.018986375.1	unknown	environmental	0.048	0.904	0.012
Pseudomonas_sp._Choline-02u-1|GCF.002836515.1	unknown	environmental	0.106	0.792	0.002
Pseudomonas_sp._Choline-3u-10|GCF.002836195.1	unknown	opportunistic animal pathogen	0.004	0.064	0.866
Pseudomonas_sp._Colony2|GCF.019382755.1	unknown	environmental		0.886	0
Pseudomonas_sp._D(2018)|GCF.005502555.1	unknown	environmental	0.006	0.8	0.188
Pseudomonas_sp._D-134-1|GCF.011605315.1	unknown	opportunistic animal pathogen	0	0.014	0.974
Pseudomonas_sp._D1HM|GCF.019266105.1	unknown	environmental	0.008	0.828	0.02
Pseudomonas_sp._D2002|GCF.013385735.1	unknown	environmental	0.088	0.908	0
Pseudomonas_sp._D8002|GCF.013385695.1	unknown	environmental	0.038	0.946	0
Pseudomonas_sp._DB1|GCF.018704125.1	unknown	environmental	0.004	0.782	0.238
Pseudomonas_sp._DG56-2|GCF.004803755.1	unknown	environmental	0.006	0.746	0.116
Pseudomonas_sp._DNDY-54|GCF.019880365.1	unknown	opportunistic animal pathogen	0.056	0.052	0.902
Pseudomonas_sp._DP16D-R1|GCF.017351935.1	unknown	environmental	0.008	0.974	0.054
Pseudomonas_sp._DR48|GCF.019823085.1	unknown	environmental	0.094	0.936	0.004
Pseudomonas_sp._DR5-09|GCF.001655595.1	unknown	environmental	0.044	0.928	0.004
Pseudomonas_sp._DTU12.1|GCF.009873475.1	unknown	environmental	0.004	0.998	0
Pseudomonas_sp._DTU12.3|GCF.004124275.1	unknown	environmental	0.03	0.966	0.002
Pseudomonas_sp._EGD-AK9|GCF.000465935.2	unknown	unknown	0.086	0.524	0.346
Pseudomonas_sp._EMN2|GCF.009650555.1	unknown	opportunistic animal pathogen	0	0.362	0.74
Pseudomonas_sp._ENNP23|GCF.001728945.1	unknown	opportunistic animal pathogen	0	0.014	0.948
Pseudomonas_sp._ERGC3:01|GCF.019702465.1	unknown	environmental	0.096	0.868	0
Pseudomonas_sp._ERMR1:02|GCF.002277815.1	unknown	environmental	0.018	0.938	0.028
Pseudomonas_sp._ES3-33|GCF.000952175.1	unknown	unknown	0.298	0.628	0.036
Pseudomonas_sp._EggHat1|GCF.014892995.1	unknown	unknown	0.158	0.568	0.182
Pseudomonas_sp._EpSL25|GCF.001512295.1	unknown	unknown	0.058	0.602	0.386
Pseudomonas_sp._F(2018)|GCF.005508865.1	unknown	environmental	0.09	0.876	0.148
Pseudomonas_sp._F01002|GCF.004402115.1	unknown	environmental	0.004	0.956	0
Pseudomonas_sp._F16(2018)|GCF.900291905.1	unknown	opportunistic animal pathogen	0.006	0.322	0.834
Pseudomonas_sp._F8002|GCF.013385495.1	unknown	environmental	0.08	0.944	0
Pseudomonas_sp._F9001|GCF.013385435.1	unknown	environmental	0.068	0.946	0
Pseudomonas_sp._FEN|GCF.904067045.1	unknown	unknown	0.59	0.418	0.048
Pseudomonas_sp._FFUP_PS_41|GCF.002858645.1	unknown	unknown	0.002	0.692	0.28
Pseudomonas_sp._FFUP_PS_473|GCF.002858665.1	unknown	environmental	0.006	0.704	0.124
Pseudomonas_sp._FG-3G|GCF.901007645.1	unknown	environmental	0.106	0.92	0.036
Pseudomonas_sp._FGI182|GCF.000511325.1	unknown	environmental	0	0.812	0.098
Pseudomonas_sp._FH1|GCF.000510895.2	unknown	unknown	0.372	0.592	0
Pseudomonas_sp._FIT81|GCF.021018765.1	unknown	environmental	0.122	0.884	0.008
Pseudomonas_sp._FSLR10-0399|GCF.009600165.1	unknown	environmental	0.014	0.972	0.008
Pseudomonas_sp._FSLR10-1350|GCF.009600525.1	unknown	environmental	0.02	0.958	0.002
Pseudomonas_sp._FSLR10-2398|GCF.009600285.1	unknown	environmental	0	0.974	0.024
Pseudomonas_sp._FSLW5-0299|GCF.005930655.1	unknown	environmental	0.016	0.998	0.028
Pseudomonas_sp._FW215-R2|GCF.002882455.1	unknown	environmental	0.016	0.962	0
Pseudomonas_sp._FW215-T2|GCF.002883935.1	unknown	environmental	0.014	0.992	0
Pseudomonas_sp._FW300-N1A1|GCF.002901565.1	unknown	environmental	0.024	0.904	0.01
Pseudomonas_sp._FW300-N1B4|GCF.017351775.1	unknown	environmental	0.054	0.876	0.006
Pseudomonas_sp._FW300-N2A2|GCF.017351735.1	unknown	environmental	0.026	0.978	0
Pseudomonas_sp._FW300-N2E2|GCF.017351695.1	unknown	environmental	0.032	0.964	0
Pseudomonas_sp._FW300-N2F2|GCF.017351655.1	unknown	environmental	0.136	0.99	0
Pseudomonas_sp._FW303-C2|GCF.002883505.1	unknown	environmental	0.074	0.968	0
Pseudomonas_sp._FW305-20|GCF.002881715.1	unknown	environmental	0.002	0.978	0
Pseudomonas_sp._FW305-25|GCF.002883455.1	unknown	environmental	0	0.996	0
Pseudomonas_sp._FW305-70|GCF.017350975.1	unknown	environmental	0.006	0.986	0.008
Pseudomonas_sp._FW305-BF6|GCF.002884325.1	unknown	environmental	0.296	0.798	0
Pseudomonas_sp._FW306-02-F08-AA|GCF.002883595.1	unknown	environmental	0.048	0.936	0.034
Pseudomonas_sp._FW306-2-1A-C05A|GCF.002882095.1	unknown	environmental	0.002	0.992	0
Pseudomonas_sp._FeS53a|GCF.000931385.1	unknown	opportunistic animal pathogen	0	0.008	0.978
Pseudomonas_sp._Fl4BN1|GCF.009908285.1	unknown	environmental	0.042	0.922	0.002
Pseudomonas_sp._G(2018)|GCF.005502415.1	unknown	environmental	0.014	0.908	0.006
Pseudomonas_sp._GL-B-16|GCF.019947245.1	unknown	environmental	0.02	0.964	0.004
Pseudomonas_sp._GL-B-19|GCF.019956415.1	unknown	environmental	0.008	0.942	0.018
Pseudomonas_sp._GL-B-26|GCF.019947405.1	unknown	environmental	0.03	0.982	0.002
Pseudomonas_sp._GL-R-19|GCF.019956375.1	unknown	environmental	0.004	0.966	0
Pseudomonas_sp._GL-R-26|GCF.019947365.1	unknown	environmental	0.006	0.962	0.01
Pseudomonas_sp._GL-RE-29|GCF.019947275.1	unknown	environmental	0.022	0.956	0.004
Pseudomonas_sp._GL93|GCF.003408955.1	unknown	environmental	0.188	0.938	0
Pseudomonas_sp._GM102|GCF.000282555.1	unknown	unknown	0.166	0.68	0
Pseudomonas_sp._GM18|GCF.000282195.1	unknown	environmental	0.086	0.952	0.002
Pseudomonas_sp._GM21|GCF.000282215.1	unknown	environmental	0.016	0.956	0.016
Pseudomonas_sp._GM24|GCF.000282235.1	unknown	environmental	0.018	0.968	0
Pseudomonas_sp._GM25|GCF.000282255.1	unknown	environmental	0.096	0.936	0.002
Pseudomonas_sp._GM30|GCF.000282275.2	unknown	environmental	0.02	0.98	0.198
Pseudomonas_sp._GM33|GCF.000282295.1	unknown	environmental	0.008	0.966	0.028
Pseudomonas_sp._GM41(2012)|GCF.000282315.2	unknown	environmental	0.042	0.974	0.002
Pseudomonas_sp._GM48|GCF.000282335.1	unknown	environmental	0.016	0.982	0.014
Pseudomonas_sp._GM49|GCF.000282355.1	unknown	environmental	0.018	0.976	0.012
Pseudomonas_sp._GM50|GCF.000282375.1	unknown	environmental	0.1	0.782	0.002
Pseudomonas_sp._GM55|GCF.000282395.1	unknown	environmental	0.008	0.98	0.02
Pseudomonas_sp._GM60|GCF.000282415.1	unknown	environmental	0.02	0.984	0.012
Pseudomonas_sp._GM74|GCF.000282455.1	unknown	environmental	0.004	0.99	0.014
[truncated: 895 more rows]

## Sheet: Supplementary Datasets 3
Burkholderia/Paraburkholderia			Pseudomonas
COG category	pvalue		COG category	pvalue
[W] Extracellular structures	8.18e-80		[C] Energy production and conversion	6.9e-150
[G] Carbohydrate transport and metabolism	5.28e-59		[K] Transcription	2.3e-118
[F] Nucleotide transport and metabolism	7.06e-46		[T] Signal transduction mechanisms	5e-108
[T] Signal transduction mechanisms	2.01e-45		[I] Lipid transport and metabolism	6.3e-108
[N] Cell motility	4.28e-40		[J] Translation, ribosomal structure and biogenesis	1.83e-94
[V] Defense mechanisms	2.28e-38		[G] Carbohydrate transport and metabolism	4.79e-87
[U] Intracellular trafficking, secretion, and vesicular transport	9.28e-38		[U] Intracellular trafficking, secretion, and vesicular transport	1.07e-81
[J] Translation, ribosomal structure and biogenesis	1.49e-37		[D] Cell cycle control, cell division, chromosome partitioning	7.95e-76
[C] Energy production and conversion	3.04e-34		[L] Replication, recombination and repair	1.39e-74
[K] Transcription	6.93e-28		[E] Amino acid transport and metabolism	1.53e-68
[O] Posttranslational modification, protein turnover, chaperones	5.54e-25		[O] Posttranslational modification, protein turnover, chaperones	2.76e-60
[R] General function prediction only	2.04e-23		[W] Extracellular structures	9.33e-56
[E] Amino acid transport and metabolism	6.48e-17		[N] Cell motility	1.84e-54
[P] Inorganic ion transport and metabolism	1.74e-15		[F] Nucleotide transport and metabolism	3.87e-50
[Q] Secondary metabolites biosynthesis, transport and catabolism	1.97e-14		[V] Defense mechanisms	6.6e-48
[X] Mobilome: prophages, transposons	1.54e-12		[S] Function unknown	1.59e-40
[S] Function unknown	6.65e-12		[M] Cell wall/membrane/envelope biogenesis	5.76e-36
[L] Replication, recombination and repair	7.54e-10		[Q] Secondary metabolites biosynthesis, transport and catabolism	4.49e-28
[M] Cell wall/membrane/envelope biogenesis	1.1e-09		[P] Inorganic ion transport and metabolism	1.15e-21
[H] Coenzyme transport and metabolism	1.52e-05		[H] Coenzyme transport and metabolism	1.95e-18
[I] Lipid transport and metabolism	2.9e-05		[R] General function prediction only	8.99e-17
[D] Cell cycle control, cell division, chromosome partitioning	0.739178		[X] Mobilome: prophages, transposons	3.13e-09

## Sheet: Supplementary Datasets 4
id	pvalue (Fisher's exact test)	adjusted pvalue (Fisher's exact test)	Others Lifestyles	Plant Pathogen Lifestyles	log2fold	gene	keggid	kegg description	cogid	cog description	pfamid	pfam description	dbcanid	dbcan description	prokka description	Genome position gladioli_X02423	PHI-base id	evalue hit PHI-base
cluster_003537	1.54e-10	4.05e-09	0.1035	0.8125	-2.97	Burkholderia_cenocepacia_X00094|004468	K00486	KMO; kynurenine 3-monooxygenase [EC:1.14.13.9]	COG0654	NA	PF01494	FAD binding domain	NA	NA	Kynurenine 3-monooxygenase	0	A0A1E7X3M1#PHI:10420#FgNahG_(FG05_08116)#5518#Fusarium_graminearum#reduced_virulence__increased_virulence_(hypervirulence)	4e-06
cluster_008269	2.65e-07	4.27e-06	0.1535	0.75	-2.29	Burkholderia_cepacia_X00123|006160	NA	NA	COG1942	Phenylpyruvate tautomerase PptA, 4-oxalocrotonate tautomerase family	NA	NA	NA	NA	hypothetical protein	0	NA	NA
cluster_023073	7.98e-24	8.13e-22	0	0.75	-Inf	Burkholderia_gladioli_X00206|002998	NA	NA	NA	NA	NA	NA	NA	NA	hypothetical protein	0	NA	NA
cluster_037017	1.41e-28	3.89e-26	0	0.875	-Inf	Burkholderia_gladioli_X00212|005018	NA	NA	NA	NA	NA	NA	NA	NA	hypothetical protein	0	NA	NA
cluster_029718	1.41e-28	3.89e-26	0	0.875	-Inf	Burkholderia_gladioli_X00212|005019	NA	NA	NA	NA	NA	NA	NA	NA	hypothetical protein	0	NA	NA
cluster_023776	1.41e-28	3.89e-26	0	0.875	-Inf	Burkholderia_plantarii_X00323|002952	NA	NA	NA	NA	NA	NA	NA	NA	hypothetical protein	0	NA	NA
cluster_005446	2.87e-16	1.42e-14	0.0317	0.8125	-4.68	Burkholderia_plantarii_X00324|006241	K07052	K07052; uncharacterized protein	COG1266	Membrane protease YdiL, CAAX protease family	PF02517	CPBP intramembrane metalloprotease	NA	NA	hypothetical protein	0	NA	NA
cluster_008346	6e-15	2.55e-13	0.028	0.75	-4.74	Burkholderia_pyrrocinia_X00336|005946	NA	NA	COG0457	Tetratricopeptide (TPR) repeat	PF13975	gag-polyprotein putative aspartyl protease	NA	NA	hypothetical protein	0	NA	NA
cluster_026140	7.98e-24	8.13e-22	0	0.75	-Inf	Burkholderia_sp._X00360|003228	NA	NA	NA	NA	NA	NA	NA	NA	hypothetical protein	0	NA	NA
cluster_003681	2.71e-12	8.65e-11	0.0731	0.8125	-3.47	Burkholderia_sp._X00420|000753	K19055	NA	COG3760	Predicted aminoacyl-tRNA deacylase, YbaK-like aminoacyl-tRNA editing domain	PF04073	Aminoacyl-tRNA editing domain	NA	NA	hypothetical protein	0	Q9UVG2#PHI:177#ODC#13684#Parastagonospora_nodorum#reduced_virulence	0.001
cluster_008938	1.76e-12	5.79e-11	0.0499	0.75	-3.91	Burkholderia_sp._X00473|006086	K07011	K07011; uncharacterized protein	COG0297	Glycogen synthase	PF00534	Glycosyl transferases group 1	GT4	sucrose synthase (EC 2.4.1.13); sucrose-phosphate synthase (EC 2.4.1.14); alpha-glucosyltransferase (EC 2.4.1.52); lipopolysaccharide N-acetylglucosaminyltransferase (EC 2.4.1.56); phosphatidylinositol alpha-mannosyltransferase (EC 2.4.1.57); GDP-Man: Man1GlcNAc2-PP-dolichol alpha-1,3-mannosyltransferase (EC 2.4.1.132); GDP-Man: Man3GlcNAc2-PP-dolichol/Man4GlcNAc2-PP-dolichol alpha-1,2-mannosyltr…	D-inositol-3-phosphate glycosyltransferase	0	NA	NA
cluster_002599	1.68e-11	5.01e-10	0.0621	0.75	-3.59	Burkholderia_sp._X00484|004665	NA	NA	COG1846	DNA-binding transcriptional regulator, MarR family	PF12802	MarR family	NA	NA	hypothetical protein	0	NA	NA
cluster_011079	8.09e-09	1.6e-07	0.1449	0.8125	-2.49	Burkholderia_stabilis_X00493|004458	NA	NA	COG1802	DNA-binding transcriptional regulator, GntR family	PF07729	FCD domain	NA	NA	hypothetical protein	0	C6DI28#PHI:10580#PccS1_003516#554#Pectobacterium_carotovorum#unaffected_pathogenicity	4e-07
cluster_013749	1.03e-17	5.87e-16	0.0134	0.75	-5.81	Paraburkholderia_caribensis_X00691|002340	NA	NA	COG4257	Streptogramin lyase	PF03022	Major royal jelly protein	NA	NA	hypothetical protein	0	NA	NA
cluster_007173	6.62e-15	2.78e-13	0.0426	0.8125	-4.25	Paraburkholderia_franconis_X00707|005108	NA	NA	COG2259	Uncharacterized membrane protein YphA, DoxX/SURF4 family	PF07681	DoxX	NA	NA	hypothetical protein	0	NA	NA
cluster_013022	1.87e-20	1.36e-18	0.011	0.8125	-6.21	Paraburkholderia_fungorum_X00710|000477	NA	NA	NA	NA	NA	NA	NA	NA	hypothetical protein	0	NA	NA
cluster_004941	1.73e-12	5.69e-11	0.0962	0.875	-3.18	Paraburkholderia_phytofirmans_X00765|004304	NA	NA	COG0840	Methyl-accepting chemotaxis protein (MCP)	PF00015	Methyl-accepting chemotaxis protein (MCP) signalling domain	NA	NA	hypothetical protein	0	NA	NA
cluster_005857	7.25e-10	1.71e-08	0.1181	0.8125	-2.78	Paraburkholderia_sp._X00790|005675	NA	NA	COG1309	DNA-binding protein, AcrR family, includes nucleoid occlusion protein SlmA	NA	NA	NA	NA	Tetracycline repressor protein class H	0	NA	NA
cluster_019374	7.98e-24	8.13e-22	0	0.75	-Inf	Burkholderia_gladioli_X00215|000050	NA	NA	NA	NA	NA	NA	NA	NA	hypothetical protein	50	NA	NA
cluster_008778	5.47e-21	4.1e-19	0.0171	0.875	-5.68	Paraburkholderia_dilworthii_X00699|003136	NA	NA	NA	NA	PF13503	Domain of unknown function (DUF4123)	NA	NA	hypothetical protein	77	NA	NA
cluster_006935	4.7e-08	8.55e-07	0.2132	0.875	-2.04	Paraburkholderia_sp._X00809|003182	NA	NA	NA	NA	NA	NA	NA	NA	hypothetical protein	84	NA	NA
cluster_022258	2.93e-21	2.23e-19	0.0085	0.8125	-6.57	Burkholderia_sp._X00360|003291	K12685	NA	COG1404	Serine protease, subtilisin family	PF03797	Autotransporter beta-domain	NA	NA	hypothetical protein	107	Q63LQ1#PHI:4664#BcaA#28450#Burkholderia_pseudomallei#reduced_virulence	0
cluster_021384	1.38e-18	8.33e-17	0.0183	0.8125	-5.47	Burkholderia_stabilis_X00493|004212	NA	NA	NA	NA	NA	NA	NA	NA	hypothetical protein	108	NA	NA
cluster_013694	1.99e-13	7.38e-12	0.1108	0.9375	-3.08	Paraburkholderia_caribensis_X00693|005912	K01470	NA	COG1402	Creatinine amidohydrolase/Fe(II)-dependent FAPy formamide hydrolase (riboflavin and F420 biosynthesis)	PF02633	Creatinine amidohydrolase	NA	NA	hypothetical protein	119	NA	NA
cluster_042734	3.87e-26	5.28e-24	0	0.8125	-Inf	Burkholderia_sp._X00370|006188	NA	NA	NA	NA	NA	NA	NA	NA	hypothetical protein	120	NA	NA
cluster_040507	3.87e-26	5.28e-24	0	0.8125	-Inf	Burkholderia_sp._X00360|005137	NA	NA	NA	NA	NA	NA	NA	NA	hypothetical protein	141	NA	NA
cluster_003192	2.14e-07	3.5e-06	0.1912	0.8125	-2.09	Paraburkholderia_ribeironis_X00771|005748	NA	NA	COG0553	NA	PF00176	SNF2 family N-terminal domain	NA	NA	RNA polymerase-associated protein RapA	149	G2WUQ0#PHI:10379#Isw2#27337#Verticillium_dahliae#reduced_virulence	7e-74
cluster_003274	2.1e-11	6.18e-10	0.2071	1	-2.27	Paraburkholderia_madseniana_X00741|006911	NA	NA	COG5470	Uncharacterized conserved protein, DUF1330 family	PF07045	Domain of unknown function (DUF1330)	NA	NA	hypothetical protein	150	NA	NA
cluster_048929	3.87e-26	5.28e-24	0	0.8125	-Inf	Burkholderia_sp._X00360|005122	NA	NA	NA	NA	NA	NA	NA	NA	hypothetical protein	154	NA	NA
cluster_002189	5.22e-11	1.46e-09	0.1657	0.9375	-2.5	Burkholderia_plantarii_X00323|003716	NA	NA	COG2267	Lysophospholipase, alpha-beta hydrolase superfamily	PF00561	alpha/beta hydrolase fold	NA	NA	2-succinyl-6-hydroxy-2, 4-cyclohexadiene-1-carboxylate synthase	170	A0A098DM59#PHI:717#PLSP1#5518#Fusarium_graminearum#unaffected_pathogenicity	2e-05
cluster_003343	1.45e-08	2.74e-07	0.1523	0.8125	-2.42	Paraburkholderia_sp._X00796|003867	K19267	NA	COG0702	Uncharacterized conserved protein YbjT, contains NAD(P)-binding and DUF2867 domains	PF13460	NAD(P)H-binding	NA	NA	Quinone oxidoreductase 2	173	G4NAJ0#PHI:2175#NMR3#318829#Magnaporthe_oryzae#reduced_virulence	0.002
cluster_005914	6.62e-15	2.78e-13	0.0426	0.8125	-4.25	Burkholderia_ubonensis_X00582|002259	NA	NA	COG5001	Cyclic di-GMP metabolism protein, combines GGDEF and EAL domains with a 6TM membrane domain	PF00563	EAL domain	NA	NA	hypothetical protein	178	B4ED05#PHI:8838#CdpA_(bcal1069)#95486#Burkholderia_cenocepacia#increased_virulence_(hypervirulence)	3e-61
cluster_016367	3.9e-19	2.49e-17	0.0085	0.75	-6.46	Burkholderia_gladioli_X00209|003283	NA	NA	NA	NA	NA	NA	NA	NA	hypothetical protein	198	NA	NA
cluster_015751	4.43e-25	5.67e-23	0.011	0.9375	-6.42	Burkholderia_pseudomallei_X00325|000533	NA	NA	COG1846	DNA-binding transcriptional regulator, MarR family	PF12802	MarR family	NA	NA	hypothetical protein	220	A0A0H6ZQK4#PHI:5549#OhrR#666#Vibrio_cholerae#reduced_virulence	6e-08
cluster_004908	1.15e-09	2.63e-08	0.0926	0.75	-3.02	Burkholderia_anthina_X00043|001994	K01092	NA	COG0483	Archaeal fructose-1,6-bisphosphatase or related enzyme, inositol monophosphatase family	PF00459	Inositol monophosphatase family	NA	NA	Histidinol-phosphatase	253	Q02RX2#PHI:3915#SuhB#287#Pseudomonas_aeruginosa#loss_of_pathogenicity	3e-23
cluster_006859	1.33e-11	4.01e-10	0.201	1	-2.31	Paraburkholderia_sp._X00810|000697	NA	NA	COG3979	Chitodextrinase	NA	NA	GH18	chitinase (EC 3.2.1.14); lysozyme (EC 3.2.1.17); endo-beta-N-acetylglucosaminidase (EC 3.2.1.96); peptidoglycan hydrolase with endo-beta-N-acetylglucosaminidase specificity (EC 3.2.1.-); Nod factor hydrolase (EC 3.2.1.-); xylanase inhibitor; concanavalin B; narbonin	putative bifunctional chitinase/lysozyme	271	NA	NA
cluster_046349	3.87e-26	5.28e-24	0	0.8125	-Inf	Burkholderia_sp._X00360|003132	NA	NA	COG3177	Fic family protein	NA	NA	NA	NA	hypothetical protein	272	NA	NA
cluster_040377	3.87e-26	5.28e-24	0	0.8125	-Inf	Burkholderia_sp._X00360|006077	NA	NA	NA	NA	NA	NA	NA	NA	hypothetical protein	330	NA	NA
cluster_023604	7.08e-33	4.7e-30	0.0012	1	-9.68	Burkholderia_gladioli_X00215|000332	NA	NA	NA	NA	NA	NA	NA	NA	hypothetical protein	332	NA	NA
cluster_018649	8.27e-15	3.44e-13	0.0877	0.9375	-3.42	Burkholderia_seminalis_X00349|000306	NA	NA	COG5297	Cellulase/cellobiase CelA1	PF08787	Alginate lyase	PL7	poly(beta-mannuronate) lyase / M-specific alginate lyase (EC 4.2.2.3); alpha-L-guluronate lyase / G-specific alginate lyase (EC 4.2.2.11); poly-(MG)-lyase / MG-specific alginate lyase (EC 4.2.2.-); endo-beta-1,4-glucuronan lyase (EC 4.2.2.14); oligoalginate lyase / exo-alginate lyase (EC 4.2.2.26)	hypothetical protein	333	NA	NA
cluster_003276	2.75e-11	7.92e-10	0.2107	1	-2.25	Burkholderia_sp._X00354|000108	NA	NA	COG0454	NA	PF00583	Acetyltransferase (GNAT) family	NA	NA	hypothetical protein	335	Q4WCU5#PHI:10527#GNA1#746128#Aspergillus_fumigatus#loss_of_pathogenicity	2e-04
cluster_001534	3.43e-10	8.53e-09	0.2485	1	-2.01	Paraburkholderia_sediminicola_X00777|000717	K01118	NA	COG1182	FMN-dependent NADH-azoreductase	PF02525	Flavodoxin-like fold	NA	NA	FMN-dependent NADH-azoreductase	336	NA	NA
cluster_006685	5.03e-12	1.58e-10	0.1401	0.9375	-2.74	Paraburkholderia_sp._X00782|004721	NA	NA	COG1959	DNA-binding transcriptional regulator, IscR family	PF02082	Iron-dependent Transcriptional regulator	NA	NA	HTH-type transcriptional repressor NsrR	339	NA	NA
cluster_005025	3.56e-18	2.1e-16	0.0719	1	-3.8	Paraburkholderia_polaris_X00768|001380	NA	NA	NA	NA	NA	NA	NA	NA	hypothetical protein	341	NA	NA
cluster_046723	3.42e-31	1.38e-28	0	0.9375	-Inf	Burkholderia_plantarii_X00323|006283	NA	NA	NA	NA	NA	NA	NA	NA	hypothetical protein	343	NA	NA
cluster_004906	6.58e-13	2.28e-11	0.0646	0.8125	-3.65	Paraburkholderia_sp._X00791|001915	NA	NA	NA	NA	NA	NA	NA	NA	hypothetical protein	344	NA	NA
cluster_007829	1.71e-15	7.87e-14	0.078	0.9375	-3.59	Caballeronia_udeis_X00655|001200	NA	NA	NA	NA	NA	NA	NA	NA	hypothetical protein	347	NA	NA
cluster_010006	3.59e-13	1.29e-11	0.1157	0.9375	-3.02	Burkholderia_plantarii_X00324|005756	NA	NA	COG0583	DNA-binding transcriptional regulator, LysR family	PF03466	LysR substrate binding domain	NA	NA	Hca operon transcriptional activator HcaR	350	Q7CPB9#PHI:11385#OxyR#28901#Salmonella_enterica#reduced_virulence	1e-18
cluster_040032	7.98e-24	8.13e-22	0	0.75	-Inf	Burkholderia_sp._X00360|005420	NA	NA	NA	NA	NA	NA	NA	NA	hypothetical protein	354	NA	NA
cluster_048557	3.87e-26	5.28e-24	0	0.8125	-Inf	Burkholderia_sp._X00360|004130	NA	NA	NA	NA	NA	NA	NA	NA	hypothetical protein	358	NA	NA
cluster_003643	6.62e-15	2.78e-13	0.0426	0.8125	-4.25	Burkholderia_gladioli_X00207|006017	NA	NA	NA	NA	NA	NA	NA	NA	hypothetical protein	374	NA	NA
cluster_011032	2.61e-24	3.06e-22	0.0134	0.9375	-6.13	Burkholderia_sp._X00360|004875	NA	NA	COG2220	L-ascorbate lactonase UlaG, metallo-beta-lactamase superfamily	PF12706	Beta-lactamase superfamily domain	NA	NA	hypothetical protein	381	NA	NA
cluster_022879	3.11e-29	1.08e-26	0.0073	1	-7.1	Burkholderia_plantarii_X00323|005766	NA	NA	COG1196	Chromosome segregation ATPase Smc	NA	NA	NA	NA	hypothetical protein	387	Q4ZSY4#PHI:7698#Bsi#317#Pseudomonas_syringae#increased_virulence_(hypervirulence)	3e-84
cluster_065647	3.87e-26	5.28e-24	0	0.8125	-Inf	Burkholderia_sp._X00360|001676	NA	NA	NA	NA	NA	NA	NA	NA	hypothetical protein	389	NA	NA
cluster_104984	3.87e-26	5.28e-24	0	0.8125	-Inf	Burkholderia_sp._X00360|001673	NA	NA	NA	NA	NA	NA	NA	NA	hypothetical protein	392	Q8Z445#PHI:562#BarA#28901#Salmonella_enterica#unaffected_pathogenicity	0.009
cluster_009687	1.11e-10	2.95e-09	0.0743	0.75	-3.34	Burkholderia_sp._X00428|001613	NA	NA	COG0477	NA	PF07690	Major Facilitator Superfamily	NA	NA	putative multidrug-efflux transporter	394	Q9P8L8#PHI:544#BCMFS1#40559#Botrytis_cinerea#unaffected_pathogenicity	6e-19
cluster_013106	4.26e-13	1.51e-11	0.0621	0.8125	-3.71	Burkholderia_mayonis_X00235|004559	NA	NA	COG2345	Predicted transcriptional regulator, ArsR family	PF12802	MarR family	NA	NA	hypothetical protein	395	NA	NA
cluster_023839	3.26e-22	2.89e-20	0.0061	0.8125	-7.06	Burkholderia_sp._X00360|001667	NA	NA	NA	NA	NA	NA	NA	NA	hypothetical protein	396	NA	NA
cluster_003169	3.01e-10	7.55e-09	0.1096	0.8125	-2.89	Paraburkholderia_bryophila_X00680|000410	K01714	NA	COG0329	NA	PF00701	Dihydrodipicolinate synthetase family	NA	NA	4-hydroxy-tetrahydrodipicolinate synthase	400	NA	NA
cluster_003148	4.94e-10	1.2e-08	0.1498	0.875	-2.55	Burkholderia_sp._X00482|009285	NA	NA	COG0583	DNA-binding transcriptional regulator, LysR family	PF03466	LysR substrate binding domain	NA	NA	HTH-type transcriptional regulator CynR	403	G3XCU6#PHI:8764#CysB#287#Pseudomonas_aeruginosa#reduced_virulence	2e-15
cluster_023000	5.4e-25	6.5e-23	0.0012	0.8125	-9.38	Paraburkholderia_aromaticivorans_X00665|006715	K06893	K06893; uncharacterized protein	COG3631	Ketosteroid isomerase-related protein	PF12680	SnoaL-like domain	NA	NA	hypothetical protein	407	NA	NA
cluster_003487	1.25e-08	2.4e-07	0.1924	0.875	-2.18	Paraburkholderia_sp._X00805|002958	NA	NA	COG0451	Nucleoside-diphosphate-sugar epimerase	PF01370	NAD dependent epimerase/dehydratase family	NA	NA	hypothetical protein	410	NA	NA
cluster_011951	5.3e-13	1.87e-11	0.0633	0.8125	-3.68	Paraburkholderia_rhizosphaerae_X00769|005134	NA	NA	COG0664	cAMP-binding domain of CRP or a regulatory subunit of cAMP-dependent protein kinases	PF00027	Cyclic nucleotide-binding domain	NA	NA	hypothetical protein	412	W9BB63#PHI:6616#CRP#573#Klebsiella_pneumoniae#reduced_virulence	2e-09
cluster_008326	9.64e-12	2.95e-10	0.0816	0.8125	-3.32	Paraburkholderia_guartelaensis_X00721|005772	NA	NA	COG4126	Asp/Glu/hydantoin racemase	PF01177	Asp/Glu/Hydantoin racemase	NA	NA	hypothetical protein	413	NA	NA
cluster_013396	6.42e-10	1.53e-08	0.1169	0.8125	-2.8	Burkholderia_sp._X00459|006261	K01784	NA	COG0451	Nucleoside-diphosphate-sugar epimerase	PF01370	NAD dependent epimerase/dehydratase family	NA	NA	UDP-glucose 4-epimerase	417	F8U971#PHI:6157#Bcdh#40559#Botrytis_cinerea#unaffected_pathogenicity	2e-16
cluster_006646	1.23e-12	4.11e-11	0.0682	0.8125	-3.57	Paraburkholderia_youngii_X00854|000070	NA	NA	NA	NA	NA	NA	NA	NA	hypothetical protein	419	NA	NA
cluster_006921	1e-12	3.39e-11	0.067	0.8125	-3.6	Paraburkholderia_sp._X00825|001999	NA	NA	COG3511	Phospholipase C	PF04185	Phosphoesterase family	NA	NA	hypothetical protein	421	NA	NA
cluster_040483	1.03e-21	8.57e-20	0.0073	0.8125	-6.8	Burkholderia_multivorans_X00278|002898	NA	NA	COG0332	3-oxoacyl-[acyl-carrier-protein] synthase III	PF14518	Iron-containing redox enzyme	NA	NA	hypothetical protein	422	NA	NA
cluster_032507	1.03e-21	8.57e-20	0.0073	0.8125	-6.8	Burkholderia_multivorans_X00278|002899	NA	NA	NA	NA	NA	NA	NA	NA	hypothetical protein	423	NA	NA
cluster_041460	1.85e-26	3.87e-24	0.0073	0.9375	-7	Burkholderia_sp._X00360|001639	NA	NA	NA	NA	NA	NA	NA	NA	hypothetical protein	424	NA	NA
cluster_002099	1.58e-13	5.92e-12	0.1498	1	-2.74	Caballeronia_hypogeia_X00652|002038	NA	NA	COG2866	Murein tripeptide amidase MpaA	PF10994	Protein of unknown function (DUF2817)	NA	NA	hypothetical protein	425	NA	NA
cluster_006035	6.33e-13	2.21e-11	0.1206	0.9375	-2.96	Paraburkholderia_phytofirmans_X00765|006733	NA	NA	COG2128	Alkylhydroperoxidase family enzyme, contains CxxC motif	NA	NA	NA	NA	hypothetical protein	432	NA	NA
cluster_006847	5.01e-10	1.21e-08	0.1145	0.8125	-2.83	Burkholderia_sp._X00366|005802	NA	NA	COG4977	Transcriptional regulator GlxA, contains an amidase domain and an AraC-type DNA-binding HTH domain	PF12833	Helix-turn-helix domain	NA	NA	HTH-type transcriptional activator RhaR	435	A0A4Q2TW30#PHI:9575#OvrA#562#Escherichia_coli#reduced_virulence	7e-08
cluster_006159	3.89e-10	9.59e-09	0.1121	0.8125	-2.86	Burkholderia_sp._X00414|005570	NA	NA	COG0384	Predicted epimerase YddE/YHI9, PhzF superfamily	PF02567	Phenazine biosynthesis-like protein	NA	NA	hypothetical protein	438	A0A0H2ZGI5#PHI:7297__PHI:7304#PhzF1__PhzF2#287#Pseudomonas_aeruginosa#reduced_virulence	2e-08
cluster_004847	2.99e-10	7.53e-09	0.0816	0.75	-3.2	Paraburkholderia_kururiensis_X00735|004402	K01750	NA	COG2423	Ornithine cyclodeaminase/archaeal alanine dehydrogenase, mu-crystallin family	PF02423	Ornithine cyclodeaminase/mu-crystallin family	NA	NA	Delta(1)-pyrroline-2-carboxylate reductase	439	NA	NA
cluster_003288	3.4e-14	1.36e-12	0.1352	1	-2.89	Paraburkholderia_caballeronis_X00683|006199	NA	NA	NA	NA	PF01475	Ferric uptake regulator family	NA	NA	hypothetical protein	457	P0A9A9#PHI:4887#Fur#562#Escherichia_coli#unaffected_pathogenicity__reduced_virulence	2e-21
cluster_033904	4.17e-34	3.3e-31	0	1	-Inf	Burkholderia_sp._X00360|001600	NA	NA	NA	NA	NA	NA	NA	NA	hypothetical protein	460	NA	NA
cluster_027103	7.08e-33	4.7e-30	0.0012	1	-9.68	Burkholderia_sp._X00370|000715	NA	NA	NA	NA	NA	NA	NA	NA	hypothetical protein	461	NA	NA
cluster_003138	1.49e-14	6.12e-13	0.1279	1	-2.97	Burkholderia_territorii_X00505|001133	NA	NA	NA	NA	NA	NA	NA	NA	hypothetical protein	463	NA	NA
cluster_004541	5.22e-11	1.46e-09	0.1657	0.9375	-2.5	Burkholderia_sp._X00428|005873	K08482	kaiC; circadian clock protein KaiC	COG0467	RecA-superfamily ATPase, KaiC/GvpD/RAD55 family	PF06745	KaiC	NA	NA	Circadian clock protein kinase KaiC	464	NA	NA
cluster_004910	3.67e-14	1.46e-12	0.0706	0.875	-3.63	Paraburkholderia_fungorum_X00714|004790	NA	NA	COG3230	Heme oxygenase	PF01126	Heme oxygenase	NA	NA	hypothetical protein	466	Q9HWR4#PHI:4714#BphO#287#Pseudomonas_aeruginosa#reduced_virulence	2e-17
cluster_004440	2.15e-17	1.15e-15	0.0816	1	-3.62	Paraburkholderia_phenazinium_X00758|004736	NA	NA	COG0642	Signal transduction histidine kinase	PF02518	Histidine kinase-, DNA gyrase B-, and HSP90-like ATPase	NA	NA	Sensor histidine kinase RcsC	467	A0A0K0GQL3#PHI:6115__PHI:9009#StoS__PXO_RS21535_(StoS)#347#Xanthomonas_oryzae#unaffected_pathogenicity__reduced_virulence	3e-51
cluster_003118	1.31e-16	6.66e-15	0.0926	1	-3.43	Paraburkholderia_kururiensis_X00734|005657	NA	NA	COG4251	Bacteriophytochrome (light-regulated signal transduction histidine kinase)	PF00360	Phytochrome region	NA	NA	Adaptive-response sensory-kinase SasA	469	A0A0F7A0T2#PHI:7697#BphP1#317#Pseudomonas_syringae#increased_virulence_(hypervirulence)	1e-81
cluster_004052	1.09e-12	3.68e-11	0.1255	0.9375	-2.9	Burkholderia_gladioli_X00214|003053	NA	NA	COG1028	NAD(P)-dependent dehydrogenase, short-chain alcohol dehydrogenase family	PF00106	short chain dehydrogenase	NA	NA	3-phenylpropionate-dihydrodiol/cinnamic acid-dihydrodiol dehydrogenase	479	C0RMC2#PHI:11551#B0965#29459#Brucella_melitensis#unaffected_pathogenicity	3e-11
cluster_004457	1.16e-10	3.1e-09	0.1011	0.8125	-3.01	Paraburkholderia_sp._X00785|000209	NA	NA	COG0642	Signal transduction histidine kinase	PF02518	Histidine kinase-, DNA gyrase B-, and HSP90-like ATPase	NA	NA	Adaptive-response sensory-kinase SasA	482	Q5H3L0#PHI:2446#ColS#347#Xanthomonas_oryzae#reduced_virulence	1e-31
cluster_026566	2.15e-23	2.09e-21	0.0037	0.8125	-7.8	Paraburkholderia_megapolitana_X00743|000791	NA	NA	COG0790	TPR repeat	NA	NA	NA	NA	hypothetical protein	485	NA	NA
cluster_016029	3.85e-19	2.47e-17	0.0158	0.8125	-5.68	Paraburkholderia_bryophila_X00680|006219	NA	NA	NA	NA	NA	NA	NA	NA	hypothetical protein	486	NA	NA
cluster_008176	2.11e-20	1.53e-18	0.0317	0.9375	-4.89	Paraburkholderia_sp._X00818|003645	NA	NA	COG0637	Beta-phosphoglucomutase, HAD superfamily	PF13419	Haloacid dehalogenase-like hydrolase	NA	NA	Phosphoglycolate phosphatase	487	NA	NA
cluster_047042	4.17e-34	3.3e-31	0	1	-Inf	Burkholderia_sp._X00360|000161	NA	NA	NA	NA	NA	NA	NA	NA	hypothetical protein	518	NA	NA
cluster_043448	3.87e-26	5.28e-24	0	0.8125	-Inf	Burkholderia_gladioli_X00215|000524	NA	NA	NA	NA	NA	NA	NA	NA	hypothetical protein	524	NA	NA
cluster_012717	5.28e-27	1.2e-24	0.0061	0.9375	-7.27	Burkholderia_sp._X00370|001994	NA	NA	COG0110	Acetyltransferase, isoleucine patch superfamily	NA	NA	NA	NA	hypothetical protein	525	NA	NA
cluster_006530	2.97e-14	1.19e-12	0.0694	0.875	-3.66	Paraburkholderia_sp._X00809|001708	NA	NA	COG3926	Lysozyme family protein	PF05838	Glycosyl hydrolase 108	GH108	N-acetylmuramidase (EC 3.2.1.17)	hypothetical protein	557	NA	NA
cluster_014973	1.69e-24	2e-22	0.0231	1	-5.43	Burkholderia_sp._X00469|000697	NA	NA	COG3070	Transcriptional regulator of competence genes, TfoX/Sxy family	PF04993	TfoX N-terminal domain	NA	NA	hypothetical protein	618	NA	NA
cluster_008151	1.01e-09	2.34e-08	0.2046	0.9375	-2.2	Burkholderia_multivorans_X00288|001639	K18567	NA	COG0477	NA	PF07690	Major Facilitator Superfamily	NA	NA	Purine efflux pump PbuE	620	NA	NA
cluster_005980	6.3e-14	2.46e-12	0.0524	0.8125	-3.96	Burkholderia_plantarii_X00323|003373	NA	NA	NA	NA	NA	NA	NA	NA	hypothetical protein	622	NA	NA
cluster_009181	4.68e-19	2.97e-17	0.0621	1	-4.01	Burkholderia_sp._X00360|000058	NA	NA	NA	NA	NA	NA	NA	NA	hypothetical protein	638	NA	NA
cluster_004528	2.31e-07	3.77e-06	0.1924	0.8125	-2.08	Paraburkholderia_antibiotica_X00663|001089	K19577	NA	COG0477	NA	PF07690	Major Facilitator Superfamily	NA	NA	sugar efflux transporter	651	C0RLS8#PHI:11544#B0754#29459#Brucella_melitensis#unaffected_pathogenicity	3e-08
cluster_020727	1.01e-10	2.71e-09	0.0999	0.8125	-3.02	Paraburkholderia_sp._X00785|006833	NA	NA	NA	NA	NA	NA	NA	NA	hypothetical protein	736	NA	NA
cluster_007496	3.41e-07	5.4e-06	0.1571	0.75	-2.25	Paraburkholderia_sp._X00789|000401	NA	NA	COG0124	Histidyl-tRNA synthetase	PF13393	Histidyl-tRNA synthetase	NA	NA	ATP phosphoribosyltransferase regulatory subunit	737	NA	NA
cluster_028497	4.17e-34	3.3e-31	0	1	-Inf	Burkholderia_sp._X00360|002676	NA	NA	NA	NA	NA	NA	NA	NA	hypothetical protein	792	NA	NA
cluster_035350	1.41e-28	3.89e-26	0	0.875	-Inf	Burkholderia_sp._X00360|002648	K02651	NA	COG3847	NA	PF04964	Flp/Fap pilin component	NA	NA	hypothetical protein	819	K4FJV4#PHI:3844#W5S_0783#55208#Pectobacterium_wasabiae#reduced_virulence	0.001
cluster_022192	6.37e-32	3.91e-29	0.0024	1	-8.68	Burkholderia_sp._X00370|004382	NA	NA	COG2271	Sugar phosphate permease	PF07690	Major Facilitator Superfamily	NA	NA	putative MFS-type transporter	821	NA	NA
cluster_018292	4.17e-34	3.3e-31	0	1	-Inf	Burkholderia_sp._X00360|005576	NA	NA	NA	NA	PF12266	Protein of unknown function (DUF3613)	NA	NA	hypothetical protein	863	G4YNY4#PHI:11607#PsFP1#67593#Phytophthora_sojae#reduced_virulence	0.002
cluster_026846	3.42e-31	1.38e-28	0	0.9375	-Inf	Burkholderia_plantarii_X00323|006007	NA	NA	NA	NA	NA	NA	NA	NA	hypothetical protein	887	NA	NA
cluster_007847	6.22e-22	5.4e-20	0.0231	0.9375	-5.34	Burkholderia_sp._X00483|000734	NA	NA	COG1073	Fermentation-respiration switch esterase FrsA, DUF1100 family	NA	NA	NA	NA	hypothetical protein	894	NA	NA
cluster_014898	4.43e-25	5.67e-23	0.011	0.9375	-6.42	Burkholderia_plantarii_X00323|006015	K12251	NA	COG0388	Omega-amidase YafV/Nit2, hydrolyzes alpha-ketoglutaramate	PF00795	Carbon-nitrogen hydrolase	NA	NA	Glutamine-dependent NAD(+) synthetase	896	NA	NA
cluster_002064	2.17e-10	5.56e-09	0.2412	1	-2.05	Burkholderia_sp._X00392|002624	NA	NA	COG1773	Flavorubredoxin	PF00301	Rubredoxin	NA	NA	Anaerobic nitric oxide reductase flavorubredoxin	900	NA	NA
cluster_015781	1.66e-25	2.21e-23	0.0097	0.9375	-6.59	Paraburkholderia_sp._X00785|005056	NA	NA	COG1309	DNA-binding protein, AcrR family, includes nucleoid occlusion protein SlmA	PF00440	Bacterial regulatory proteins, tetR family	NA	NA	hypothetical protein	901	O05858#PHI:10876#FasR#1773#Mycobacterium_tuberculosis#reduced_virulence	4e-07
cluster_014733	3.51e-15	1.52e-13	0.0402	0.8125	-4.34	Burkholderia_ubonensis_X00570|005643	K02012	NA	COG1840	ABC-type Fe3+ transport system, periplasmic component	PF13343	Bacterial extracellular solute-binding protein	NA	NA	hypothetical protein	964	B8F6H2#PHI:11189#PotD#738#Glaesserella_parasuis#reduced_virulence	3e-07
cluster_015151	1.65e-15	7.61e-14	0.0244	0.75	-4.94	Paraburkholderia_aspalathi_X00669|005453	K02011	NA	COG1178	ABC-type Fe3+ transport system, permease component	PF00528	Binding-protein-dependent transport system inner membrane component	NA	NA	hypothetical protein	965	C0RLK7#PHI:11550#B0672#29459#Brucella_melitensis#unaffected_pathogenicity	3e-14
cluster_022436	7.51e-18	4.31e-16	0.0219	0.8125	-5.21	Paraburkholderia_sp._X00784|002116	NA	NA	NA	NA	NA	NA	NA	NA	hypothetical protein	966	NA	NA
cluster_033043	3.42e-31	1.38e-28	0	0.9375	-Inf	Burkholderia_sp._X00360|001347	K00799	GST, gst; glutathione S-transferase [EC:2.5.1.18]	COG0625	Glutathione S-transferase	PF13409	Glutathione S-transferase, N-terminal domain	NA	NA	putative GST-like protein YibF	967	NA	NA
cluster_007462	6.62e-15	2.78e-13	0.0426	0.8125	-4.25	Paraburkholderia_edwinii_X00704|005345	K09964	K09964; uncharacterized protein	COG3602	ACT domain, ACT-3 family	PF10000	ACT domain	NA	NA	hypothetical protein	968	NA	NA
cluster_033350	4.17e-34	3.3e-31	0	1	-Inf	Burkholderia_sp._X00370|002593	NA	NA	NA	NA	NA	NA	NA	NA	hypothetical protein	970	NA	NA
cluster_021032	3.06e-28	7.45e-26	0.0097	1	-6.68	Burkholderia_ubonensis_X00523|001302	NA	NA	COG5634	Uncharacterized conserved protein YukJ, DUF2278 family	PF10042	Uncharacterized conserved protein (DUF2278)	NA	NA	hypothetical protein	975	NA	NA
cluster_023653	2.15e-23	2.09e-21	0.0037	0.8125	-7.8	Burkholderia_sp._X00370|004116	NA	NA	NA	NA	NA	NA	NA	NA	hypothetical protein	978	NA	NA
cluster_002339	4.28e-10	1.05e-08	0.1924	0.9375	-2.28	Paraburkholderia_caballeronis_X00682|004723	NA	NA	COG1028	NAD(P)-dependent dehydrogenase, short-chain alcohol dehydrogenase family	PF13561	Enoyl-(Acyl carrier protein) reductase	NA	NA	3-oxoacyl-[acyl-carrier-protein] reductase FabG	981	P87025#PHI:59#THR1#5462#Colletotrichum_lagenaria#reduced_virulence	1e-33
cluster_002924	3.34e-07	5.29e-06	0.1985	0.8125	-2.03	Burkholderia_sp._X00475|000066	NA	NA	COG0329	NA	NA	NA	NA	NA	5-dehydro-4-deoxyglucarate dehydratase	984	NA	NA
cluster_033999	1.41e-28	3.89e-26	0	0.875	-Inf	Burkholderia_sp._X00360|001376	NA	NA	NA	NA	NA	NA	NA	NA	hypothetical protein	988	NA	NA
cluster_007693	1.41e-10	3.72e-09	0.1778	0.9375	-2.4	Burkholderia_ambifaria_X00040|005134	NA	NA	NA	NA	NA	NA	NA	NA	hypothetical protein	989	NA	NA
cluster_003483	2.31e-13	8.46e-12	0.1121	0.9375	-3.06	Burkholderia_sp._X00386|001545	NA	NA	COG1335	NA	PF00857	Isochorismatase family	NA	NA	Peroxyureidoacrylate/ureidoacrylate amidohydrolase RutB	994	NA	NA
cluster_012623	1.03e-17	5.87e-16	0.0134	0.75	-5.81	Burkholderia_sp._X00360|006753	NA	NA	COG1309	DNA-binding protein, AcrR family, includes nucleoid occlusion protein SlmA	PF00440	Bacterial regulatory proteins, tetR family	NA	NA	Nucleoid occlusion factor SlmA	999	NA	NA
cluster_025372	7.2e-22	6.14e-20	0.0024	0.75	-8.27	Burkholderia_sp._X00426|005466	K15977	NA	COG2259	Uncharacterized membrane protein YphA, DoxX/SURF4 family	PF07681	DoxX	NA	NA	hypothetical protein	1001	NA	NA
cluster_068161	3.87e-26	5.28e-24	0	0.8125	-Inf	Burkholderia_sp._X00360|005961	NA	NA	NA	NA	NA	NA	NA	NA	hypothetical protein	1006	NA	NA
cluster_017926	2.61e-23	2.52e-21	0.0171	0.9375	-5.78	Burkholderia_sp._X00370|000352	NA	NA	COG0265	Periplasmic serine protease, S1-C subfamily, contain C-terminal PDZ domain	PF13365	Trypsin-like peptidase domain	NA	NA	hypothetical protein	1009	D2TI49#PHI:8690#DegP_(ROD_01651)#67825#Citrobacter_rodentium#loss_of_pathogenicity__unaffected_pathogenicity	3e-12
cluster_003143	5.07e-12	1.59e-10	0.1048	0.875	-3.06	Paraburkholderia_youngii_X00854|002456	NA	NA	COG1802	DNA-binding transcriptional regulator, GntR family	PF00392	Bacterial regulatory proteins, gntR family	NA	NA	HTH-type transcriptional repressor NanR	1011	C6DI28#PHI:10580#PccS1_003516#554#Pectobacterium_carotovorum#unaffected_pathogenicity	9e-05	bgla_2g24080
cluster_003237	5.67e-15	2.41e-13	0.0853	0.9375	-3.46	Paraburkholderia_sp._X00785|006704	K07404	pgl; 6-phosphogluconolactonase [EC:3.1.1.31]	COG2706	6-phosphogluconolactonase, cycloisomerase 2 family	PF10282	Lactonase, 7-bladed beta-propeller	NA	NA	6-phosphogluconolactonase	1013	H9C592#PHI:2590__PHI:2611#CMLE#5507#Fusarium_oxysporum#loss_of_pathogenicity	2e-04	bgla_2g24100
cluster_005376	9.28e-11	2.51e-09	0.1315	0.875	-2.73	Burkholderia_stagnalis_X00497|004292	K07407	E3.2.1.22B, galA, rafA; alpha-galactosidase [EC:3.2.1.22]	COG1501	Alpha-glucosidase/xylosidase, GH31 family	PF16499	Alpha galactosidase A	GH27	alpha-galactosidase (EC 3.2.1.22); alpha-N-acetylgalactosaminidase (EC 3.2.1.49); isomalto-dextranase (EC 3.2.1.94); beta-L-arabinopyranosidase (EC 3.2.1.88); galactan:galactan galactosyltransferase (EC 2.4.1.-)	hypothetical protein	1014	NA	NA	bgla_2g24110
cluster_026851	4.17e-34	3.3e-31	0	1	-Inf	Burkholderia_plantarii_X00324|006064	NA	NA	NA	NA	NA	NA	NA	NA	hypothetical protein	1015	NA	NA	bgla_2g24120
cluster_027639	4.17e-34	3.3e-31	0	1	-Inf	Burkholderia_sp._X00360|006612	NA	NA	COG1695	DNA-binding transcriptional regulator, PadR family	PF13788	Domain of unknown function (DUF4180)	NA	NA	hypothetical protein	1016	NA	NA	bgla_2g24140
cluster_004794	4.32e-21	3.24e-19	0.0438	1	-4.51	Paraburkholderia_fungorum_X00711|002949	NA	NA	COG2197	NA	PF00072	Response regulator receiver domain	NA	NA	Regulator of RpoS	1018	Q6DL91#PHI:4690#DegU#1639#Listeria_monocytogenes#reduced_virulence	2e-25	bgla_2g24150
cluster_007174	6.26e-22	5.4e-20	0.0378	1	-4.73	Burkholderia_plantarii_X00324|006061	NA	NA	COG4585	Signal transduction histidine kinase ComP	PF07695	7TM diverse intracellular signalling	NA	NA	hypothetical protein	1019	NA	NA	bgla_2g24160
cluster_001540	6.9e-12	2.14e-10	0.1924	1	-2.38	Paraburkholderia_sp._X00785|000364	K03088	SIG3.2, rpoE; RNA polymerase sigma-70 factor, ECF subfamily	COG1595	DNA-directed RNA polymerase specialized sigma subunit, sigma24 family	PF08281	Sigma-70, region 4	NA	NA	hypothetical protein	1020	C0RJX4#PHI:11363#B0023_(abcS)#29459#Brucella_melitensis#reduced_virulence	3e-31	bgla_2g24170
cluster_000665	6.27e-12	1.96e-10	0.1912	1	-2.39	Burkholderia_sp._X00475|001967	NA	NA	COG4944	Uncharacterized conserved protein	PF06532	Negative regulator of sigma F	NA	NA	hypothetical protein	1021	C0RJX4#PHI:11363#B0023_(abcS)#29459#Brucella_melitensis#reduced_virulence	1e-21	bgla_2g24180
cluster_027325	3.42e-31	1.38e-28	0	0.9375	-Inf	Burkholderia_plantarii_X00323|006120	NA	NA	NA	NA	NA	NA	NA	NA	hypothetical protein	1026	NA	NA
cluster_013458	3.89e-18	2.28e-16	0.0487	0.9375	-4.27	Paraburkholderia_piptadeniae_X00767|002687	K01480	NA	COG0010	Arginase/agmatinase family enzyme	PF00491	Arginase family	NA	NA	Guanidinobutyrase	1036	P60651#PHI:9150#SpeB#562#Escherichia_coli#reduced_virulence__unaffected_pathogenicity	6e-16
cluster_012502	8.37e-21	6.21e-19	0.0292	0.9375	-5	Burkholderia_sp._X00463|003189	K02030	NA	COG0834	NA	PF00497	Bacterial extracellular solute-binding proteins, family 3	NA	NA	Glutamine-binding periplasmic protein	1039	Q9K035#PHI:8621#Cbp_(NMB0787)#487#Neisseria_meningitidis#reduced_virulence__unaffected_pathogenicity	7e-18
cluster_021946	4.04e-31	1.55e-28	0.0037	1	-8.1	Burkholderia_sp._X00472|002409	K16423	NA	COG1167	NA	PF00155	Aminotransferase class I and II	NA	NA	(S)-3,5-dihydroxyphenylglycine transaminase	1047	A5CVB7#PHI:3028#Vatr2#28447#Clavibacter_michiganensis#reduced_virulence	2e-42
cluster_005934	3.09e-11	8.86e-10	0.1596	0.9375	-2.55	Burkholderia_sp._X00419|006829	NA	NA	COG1275	Tellurite resistance protein TehA and related permeases	PF03595	Voltage-dependent anion channel	NA	NA	hypothetical protein	1052	H2H549#PHI:4882#CDCE8392_0813#1717#Corynebacterium_diphtheriae#reduced_virulence	5e-10	bgla_1g16520
cluster_003065	2.6e-14	1.04e-12	0.1328	1	-2.91	Paraburkholderia_kururiensis_X00736|000930	K01434	NA	COG2366	Acyl-homoserine lactone (AHL) acylase PvdQ	PF01804	Penicillin amidase	NA	NA	hypothetical protein	1053	NA	NA	bgla_1g16510
cluster_001127	9.35e-16	4.38e-14	0.106	1	-3.24	Burkholderia_sp._X00391|000482	NA	NA	COG1020	EntF, seryl-AMP synthase component of non-ribosomal peptide synthetase	PF00501	AMP-binding enzyme	NA	NA	D-alanine--D-alanyl carrier protein ligase	1055	W0H5E5#PHI:4836#Cif_B#36746#Pseudomonas_cichorii#reduced_virulence	0	bgla_1g16490
cluster_039818	1.87e-20	1.36e-18	0.011	0.8125	-6.21	Burkholderia_gladioli_X00215|001056	NA	NA	COG1670	NA	PF13302	Acetyltransferase (GNAT) domain	NA	NA	hypothetical protein	1056	NA	NA	bgla_1g16480
cluster_007915	8.75e-11	2.38e-09	0.0987	0.8125	-3.04	Paraburkholderia_mimosarum_X00746|001291	K01738	NA	COG0031	Cysteine synthase	PF00291	Pyridoxal-phosphate dependent enzyme	NA	NA	hypothetical protein	1059	Q4X256#PHI:6556#MecA#746128#Aspergillus_fumigatus#unaffected_pathogenicity__reduced_virulence	2e-18	bgla_1g16450
cluster_041298	3.26e-22	2.89e-20	0.0061	0.8125	-7.06	Burkholderia_mayonis_X00235|004517	NA	NA	NA	NA	NA	NA	NA	NA	hypothetical protein	1060	NA	NA	bgla_1g16440
cluster_040375	3.26e-22	2.89e-20	0.0061	0.8125	-7.06	Burkholderia_sp._X00360|004239	NA	NA	COG0477	NA	PF07690	Major Facilitator Superfamily	NA	NA	hypothetical protein	1061	NA	NA	bgla_1g16430
cluster_010190	6.79e-12	2.11e-10	0.0792	0.8125	-3.36	Burkholderia_pseudomallei_X00325|002503	NA	NA	COG2895	Sulfate adenylyltransferase subunit 1, EFTu-like GTPase family	PF00288	GHMP kinases N terminal domain	NA	NA	Sulfate adenylyltransferase subunit 1	1062	NA	NA	bgla_1g16420
cluster_025863	3.02e-08	5.56e-07	0.162	0.8125	-2.33	Burkholderia_sp._X00468|002200	K01940	NA	COG0137	Argininosuccinate synthase	PF00764	Arginosuccinate synthase	NA	NA	Argininosuccinate synthase	1064	D4HUG4#PHI:9316#ArgG#552#Erwinia_amylovora#reduced_virulence	4e-134	bgla_1g16400
cluster_025916	1.03e-21	8.57e-20	0.0073	0.8125	-6.8	Paraburkholderia_ferrariae_X00706|003973	NA	NA	COG0223	Methionyl-tRNA formyltransferase	PF00551	Formyl transferase	NA	NA	Methionyl-tRNA formyltransferase	1065	A6TF98#PHI:7951#ArnA#573#Klebsiella_pneumoniae#unaffected_pathogenicity	8e-19	bgla_1g16390
cluster_026655	1.03e-21	8.57e-20	0.0073	0.8125	-6.8	Burkholderia_sp._X00360|004234	K16215	NA	COG0500	NA	NA	NA	NA	NA	2-ketoarginine methyltransferase	1066	NA	NA	bgla_1g16380
cluster_032418	1.62e-24	1.92e-22	0.0061	0.875	-7.17	Burkholderia_glumae_X00216|001403	K19219	NA	COG2850	Ribosomal protein L16 Arg81 hydroxylase, contains JmjC domain	PF13621	Cupin-like domain	NA	NA	hypothetical protein	1068	G4MTF9#PHI:2205#JmjC_domain-containing_protein_5_[GH10_family]#318829#Magnaporthe_oryzae#reduced_virulence	1e-15	bgla_1g16360
cluster_026244	3.26e-22	2.89e-20	0.0061	0.8125	-7.06	Burkholderia_sp._X00426|001803	K05375	mbtH, nocI; MbtH protein	COG3251	MbtH family protein, regulates adenylation domains of NRPSs	PF03621	MbtH-like protein	NA	NA	hypothetical protein	1069	C9ZDB9#PHI:11105#TxtH#1930#Streptomyces_scabiei#reduced_virulence	6e-10	bgla_1g16350
cluster_024095	2.93e-21	2.23e-19	0.0085	0.8125	-6.57	Burkholderia_pseudomallei_X00325|002022	NA	NA	COG1020	EntF, seryl-AMP synthase component of non-ribosomal peptide synthetase	PF00975	Thioesterase domain	NA	NA	hypothetical protein	1070	W0H5E5#PHI:4836#Cif_B#36746#Pseudomonas_cichorii#reduced_virulence	1e-40	bgla_1g16340
cluster_003562	4.7e-11	1.33e-09	0.1644	0.9375	-2.51	Burkholderia_sp._X00410|000729	NA	NA	COG5572	Uncharacterized membrane protein	PF10048	Predicted integral membrane protein (DUF2282)	NA	NA	hypothetical protein	1071	NA	NA	bgla_1g16330
cluster_003562	4.7e-11	1.33e-09	0.1644	0.9375	-2.51	Burkholderia_sp._X00410|000729	NA	NA	COG5572	Uncharacterized membrane protein	PF10048	Predicted integral membrane protein (DUF2282)	NA	NA	hypothetical protein	1072	NA	NA	bgla_1g16320
cluster_001552	1.44e-11	4.29e-10	0.151	0.9375	-2.63	Paraburkholderia_caffeinitolerans_X00685|005324	NA	NA	COG3219	Uncharacterized conserved protein, DUF2063 family	PF09836	Putative DNA-binding domain	NA	NA	hypothetical protein	1074	NA	NA	bgla_1g16300
cluster_002565	1.14e-11	3.46e-10	0.1486	0.9375	-2.66	Paraburkholderia_sp._X00798|002228	K15977	NA	COG2259	Uncharacterized membrane protein YphA, DoxX/SURF4 family	PF07681	DoxX	NA	NA	hypothetical protein	1075	NA	NA	bgla_1g16290
cluster_000665	6.27e-12	1.96e-10	0.1912	1	-2.39	Burkholderia_sp._X00475|001967	NA	NA	COG4944	Uncharacterized conserved protein	PF06532	Negative regulator of sigma F	NA	NA	hypothetical protein	1076	C0RJX4#PHI:11363#B0023_(abcS)#29459#Brucella_melitensis#reduced_virulence	1e-21	bgla_1g16280
cluster_017746	8.48e-30	3.06e-27	0.0061	1	-7.36	Burkholderia_plantarii_X00323|001424	NA	NA	NA	NA	NA	NA	NA	NA	hypothetical protein	1077	NA	NA	bgla_1g16270
cluster_070805	3.87e-26	5.28e-24	0	0.8125	-Inf	Burkholderia_sp._X00360|004222	NA	NA	NA	NA	NA	NA	NA	NA	hypothetical protein	1078	NA	NA	bgla_1g16260
cluster_006309	1.71e-18	1.03e-16	0.0682	1	-3.87	Burkholderia_sp._X00360|004220	NA	NA	COG2771	DNA-binding transcriptional regulator, CsgD family	PF03472	Autoinducer binding domain	NA	NA	hypothetical protein	1080	Q4VSJ9#PHI:2666#TofR#337#Burkholderia_glumae#unaffected_pathogenicity__reduced_virulence	2e-06	bgla_1g16240
cluster_011187	4.67e-15	2.01e-13	0.084	0.9375	-3.48	Paraburkholderia_atlantica_X00672|005525	K01706	NA	COG4948	NA	PF13378	Enolase C-terminal domain-like	NA	NA	Glucarate dehydratase	1086	NA	NA
cluster_011743	2.29e-17	1.22e-15	0.056	0.9375	-4.06	Burkholderia_plantarii_X00323|005752	NA	NA	COG4221	NADP-dependent 3-hydroxy acid dehydrogenase YdfG	PF00106	short chain dehydrogenase	NA	NA	Oxidoreductase UcpA	1096	Q8Y0J2#PHI:5271#FabG1#305#Ralstonia_solanacearum#lethal	7e-17
cluster_014147	1.93e-19	1.26e-17	0.0146	0.8125	-5.8	Paraburkholderia_bannensis_X00676|001712	K01951	NA	COG0518	GMP synthase, glutamine amidotransferase domain	PF00117	Glutamine amidotransferase class-I	NA	NA	Imidazole glycerol phosphate synthase subunit HisH	1103	J9VUY6#PHI:6871#Gua1#5207#Cryptococcus_neoformans#loss_of_pathogenicity	1e-08
cluster_009074	1.29e-18	7.88e-17	0.0292	0.875	-4.9	Burkholderia_contaminans_X00191|004284	K03531	ftsZ; cell division protein FtsZ	COG0206	Cell division GTPase FtsZ	PF12327	FtsZ family, C-terminal domain	NA	NA	Cell division protein FtsZ	1105	NA	NA
cluster_001304	6.48e-11	1.79e-09	0.2229	1	-2.17	Burkholderia_cenocepacia_X00065|002863	NA	NA	NA	NA	PF00078	Reverse transcriptase (RNA-dependent DNA polymerase)	NA	NA	hypothetical protein	1169	NA	NA	bgla_2g18980
cluster_001304	6.48e-11	1.79e-09	0.2229	1	-2.17	Burkholderia_cenocepacia_X00065|002863	NA	NA	NA	NA	PF00078	Reverse transcriptase (RNA-dependent DNA polymerase)	NA	NA	hypothetical protein	1170	NA	NA	bgla_2g18960
cluster_040560	3.87e-26	5.28e-24	0	0.8125	-Inf	Burkholderia_gladioli_X00209|000296	K07552	bcr; MFS transporter, DHA1 family, bicyclomycin/chloramphenicol resistance protein	COG0477	NA	PF07690	Major Facilitator Superfamily	NA	NA	Inner membrane transport protein YdhC	1171	Q6FV98#PHI:6626#CgTpo1_2#5478#Candida_glabrata#reduced_virulence	3e-11	bgla_2g18970
cluster_026410	1.68e-26	3.59e-24	0.0024	0.875	-8.49	Paraburkholderia_edwinii_X00704|004675	K07506	K07506; AraC family transcriptional regulator	COG4977	Transcriptional regulator GlxA, contains an amidase domain and an AraC-type DNA-binding HTH domain	PF12833	Helix-turn-helix domain	NA	NA	HTH-type transcriptional activator RhaS	1172	Q9HXB5#PHI:10173#PA3898#287#Pseudomonas_aeruginosa#increased_virulence_(hypervirulence)__reduced_virulence	5e-14	bgla_2g18950
cluster_007049	5.98e-09	1.2e-07	0.1413	0.8125	-2.52	Paraburkholderia_sp._X00815|002814	NA	NA	COG4566	NA	PF00072	Response regulator receiver domain	NA	NA	Regulator of RpoS	1176	A0A0K0GKB7#PHI:8980#PXO_RS10155#347#Xanthomonas_oryzae#unaffected_pathogenicity	6e-14
cluster_002681	3.1e-07	4.95e-06	0.1973	0.8125	-2.04	Burkholderia_sp._X00388|002353	NA	NA	NA	NA	NA	NA	NA	NA	hypothetical protein	1179	NA	NA
cluster_035699	2.78e-28	7.12e-26	0.0037	0.9375	-8	Paraburkholderia_acidicola_X00658|005806	NA	NA	COG5297	Cellulase/cellobiase CelA1	PF01670	Glycosyl hydrolase family 12	GH12	endoglucanase (EC 3.2.1.4); xyloglucan hydrolase (EC 3.2.1.151); beta-1,3-1,4-glucanase (EC 3.2.1.73); xyloglucan endotransglycosylase (EC 2.4.1.207)	Endoglucanase S	1187	G4ZHR2#PHI:6868__PHI:10952#PsXEG1#67593#Phytophthora_sojae#effector_(plant_avirulence_determinant)	2e-12
cluster_013011	5.87e-24	6.49e-22	0.0146	0.9375	-6	Burkholderia_gladioli_X00214|002468	K01126	NA	COG0584	Glycerophosphoryl diester phosphodiesterase	PF03009	Glycerophosphoryl diester phosphodiesterase family	NA	NA	Glycerophosphodiester phosphodiesterase, periplasmic	1190	NA	NA
cluster_022604	4.17e-34	3.3e-31	0	1	-Inf	Burkholderia_sp._X00360|001746	NA	NA	NA	NA	NA	NA	NA	NA	hypothetical protein	1200	NA	NA
cluster_029748	4.17e-34	3.3e-31	0	1	-Inf	Burkholderia_plantarii_X00323|005551	NA	NA	NA	NA	NA	NA	NA	NA	hypothetical protein	1201	NA	NA
cluster_004192	4.03e-17	2.1e-15	0.0853	1	-3.55	Burkholderia_ubonensis_X00569|001524	NA	NA	COG1167	NA	PF00392	Bacterial regulatory proteins, gntR family	NA	NA	hypothetical protein	1204	A0A0F6B1M0#PHI:7225#YdcR#28901#Salmonella_enterica#reduced_virulence	5e-06
cluster_002518	5.08e-08	9.21e-07	0.1693	0.8125	-2.26	Paraburkholderia_edwinii_X00704|004707	K07045	K07045; uncharacterized protein	COG2159	5-carboxyvanillate decarboxylase LigW (lignin degradation), amidohydro domain	PF04909	Amidohydrolase	NA	NA	hypothetical protein	1206	NA	NA
cluster_013056	9.3e-20	6.42e-18	0.0134	0.8125	-5.92	Burkholderia_sp._X00370|004024	NA	NA	COG1846	DNA-binding transcriptional regulator, MarR family	PF01047	MarR family	NA	NA	Organic hydroperoxide resistance transcriptional regulator	1211	Q2T7Q1#PHI:10162#OhrR_(BTH_II0598)#57975#Burkholderia_thailandensis#reduced_virulence	2e-05
cluster_012899	3.06e-28	7.45e-26	0.0097	1	-6.68	Burkholderia_gladioli_X00213|005439	K06889	K06889; uncharacterized protein	COG1073	Fermentation-respiration switch esterase FrsA, DUF1100 family	PF12146	Serine aminopeptidase, S33	CE7	acetyl xylan esterase (EC 3.1.1.72); cephalosporin-C deacetylase (EC 3.1.1.41).	Putative aminoacrylate hydrolase RutD	1214	NA	NA
cluster_011771	1.09e-21	9.02e-20	0.0244	0.9375	-5.27	Paraburkholderia_phenoliruptrix_X00760|001237	K16091	NA	COG4772	Outer membrane receptor for Fe3+-dicitrate	PF00593	TonB dependent receptor	NA	NA	Fe(3+) dicitrate transport protein FecA	1215	P13036#PHI:8006__PHI:11750#FecA#562#Escherichia_coli#reduced_virulence__unaffected_pathogenicity	1e-155
cluster_004115	5.4e-09	1.1e-07	0.1401	0.8125	-2.54	Burkholderia_multivorans_X00273|002341	K02529	NA	COG1879	ABC-type sugar transport system, periplasmic component, contains N-terminal xre family HTH domain	PF13407	Periplasmic binding protein domain	NA	NA	HTH-type transcriptional repressor PurR	1216	NA	NA
cluster_002136	6.54e-08	1.16e-06	0.173	0.8125	-2.23	Paraburkholderia_phenazinium_X00759|005208	NA	NA	COG5285	Ectoine hydroxylase-related dioxygenase, phytanoyl-CoA dioxygenase (PhyH) family	PF05721	Phytanoyl-CoA dioxygenase (PhyH)	NA	NA	hypothetical protein	1217	NA	NA
cluster_004905	6.74e-10	1.59e-08	0.1535	0.875	-2.51	Burkholderia_sp._X00410|001115	NA	NA	NA	NA	NA	NA	NA	NA	hypothetical protein	1218	NA	NA
cluster_017514	4.17e-34	3.3e-31	0	1	-Inf	Burkholderia_sp._X00389|000015	NA	NA	NA	NA	NA	NA	NA	NA	hypothetical protein	1247	NA	NA
cluster_004553	4.51e-18	2.62e-16	0.0731	1	-3.77	Caballeronia_sordidicola_X00653|003620	NA	NA	COG2207	AraC-type DNA-binding domain and AraC-containing proteins	PF02311	AraC-like ligand binding domain	NA	NA	HTH-type transcriptional activator RhaS	1248	Q9HXB5#PHI:10173#PA3898#287#Pseudomonas_aeruginosa#increased_virulence_(hypervirulence)__reduced_virulence	8e-16
cluster_007494	5.96e-11	1.66e-09	0.2217	1	-2.17	Burkholderia_sp._X00476|001700	K01620	NA	COG2008	Threonine aldolase	PF01212	Beta-eliminating lyase	NA	NA	Low specificity L-threonine aldolase	1249	Q9UW18#PHI:469#TOXG#5017#Bipolaris_zeicola#reduced_virulence	2e-11
cluster_010044	5.36e-24	6.01e-22	0.0256	1	-5.29	Paraburkholderia_sp._X00802|000050	K01872	NA	COG2872	Ser-tRNA(Ala) deacylase AlaX (editing enzyme)	NA	NA	NA	NA	hypothetical protein	1250	NA	NA
cluster_008893	2.2e-18	1.31e-16	0.0694	1	-3.85	Burkholderia_sp._X00360|002902	NA	NA	NA	NA	PF08085	Entericidin EcnA/B family	NA	NA	hypothetical protein	1253	NA	NA
cluster_016288	2.57e-09	5.53e-08	0.1315	0.8125	-2.63	Burkholderia_sp._X00440|002766	NA	NA	COG0412	Dienelactone hydrolase	PF01738	Dienelactone hydrolase family	CE7	acetyl xylan esterase (EC 3.1.1.72); cephalosporin-C deacetylase (EC 3.1.1.41).	hypothetical protein	1275	B2RKU3#PHI:4103#DPPIV#837#Porphyromonas_gingivalis#reduced_virulence	6e-04
cluster_006309	1.71e-18	1.03e-16	0.0682	1	-3.87	Burkholderia_sp._X00360|004220	NA	NA	COG2771	DNA-binding transcriptional regulator, CsgD family	PF03472	Autoinducer binding domain	NA	NA	hypothetical protein	1382	Q4VSJ9#PHI:2666#TofR#337#Burkholderia_glumae#unaffected_pathogenicity__reduced_virulence	2e-06
cluster_004099	2.87e-09	6.11e-08	0.1328	0.8125	-2.61	Paraburkholderia_sp._X00817|001340	NA	NA	NA	NA	NA	NA	NA	NA	hypothetical protein	1417	NA	NA
cluster_033461	1.41e-28	3.89e-26	0	0.875	-Inf	Burkholderia_plantarii_X00324|003257	NA	NA	NA	NA	NA	NA	NA	NA	hypothetical protein	1428	NA	NA
cluster_027920	4.17e-34	3.3e-31	0	1	-Inf	Burkholderia_plantarii_X00323|005376	NA	NA	NA	NA	NA	NA	NA	NA	hypothetical protein	1435	NA	NA
cluster_008797	1.39e-13	5.29e-12	0.1486	1	-2.75	Paraburkholderia_phosphatilytica_X00763|006125	K00997	NA	COG2091	Phosphopantetheinyl transferase	NA	NA	NA	NA	hypothetical protein	1436	NA	NA
cluster_001248	8.31e-11	2.27e-09	0.2266	1	-2.14	Burkholderia_sp._X00389|006757	K02016	NA	COG0614	ABC-type Fe3+-hydroxamate transport system, periplasmic component	PF01497	Periplasmic binding protein	NA	NA	hypothetical protein	1443	P07822#PHI:10989#FhuD#562#Escherichia_coli#unaffected_pathogenicity	7e-37
cluster_002030	7.66e-11	2.1e-09	0.2253	1	-2.15	Burkholderia_sp._X00431|006429	K02015	NA	COG0609	ABC-type Fe3+-siderophore transport system, permease component	PF01032	FecCD transport family	NA	NA	Iron(3+)-hydroxamate import system permease protein FhuB	1444	W9BNM7#PHI:7483#FepD_(VK055_1928)#573#Klebsiella_pneumoniae#unaffected_pathogenicity__reduced_virulence	1e-27
cluster_006118	4.03e-17	2.1e-15	0.0853	1	-3.55	Paraburkholderia_fungorum_X00709|001836	NA	NA	COG1917	Cupin domain protein related to quercetin dioxygenase	NA	NA	NA	NA	hypothetical protein	1446	NA	NA
cluster_006555	4.57e-20	3.24e-18	0.0524	1	-4.25	Paraburkholderia_franconis_X00707|001166	K09190	K09190; uncharacterized protein	COG3403	Uncharacterized conserved protein YcgG, contains conserved FPC and CPF motifs	PF08892	YqcI/YcgG family	NA	NA	hypothetical protein	1447	NA	NA
cluster_147247	3.87e-26	5.28e-24	0	0.8125	-Inf	Burkholderia_sp._X00360|003176	NA	NA	NA	NA	NA	NA	NA	NA	hypothetical protein	1459	NA	NA
cluster_002743	8.47e-14	3.28e-12	0.1437	1	-2.8	Paraburkholderia_sp._X00789|006675	NA	NA	COG0778	Nitroreductase	PF00881	Nitroreductase family	NA	NA	hypothetical protein	1462	NA	NA
cluster_003288	3.4e-14	1.36e-12	0.1352	1	-2.89	Paraburkholderia_caballeronis_X00683|006199	NA	NA	NA	NA	PF01475	Ferric uptake regulator family	NA	NA	hypothetical protein	1463	P0A9A9#PHI:4887#Fur#562#Escherichia_coli#unaffected_pathogenicity__reduced_virulence	2e-21
cluster_002919	1.47e-13	5.55e-12	0.1084	0.9375	-3.11	Burkholderia_plantarii_X00323|005338	K07116	pvdQ, quiP; acyl-homoserine-lactone acylase [EC:3.5.1.97]	COG2366	Acyl-homoserine lactone (AHL) acylase PvdQ	PF01804	Penicillin amidase	NA	NA	hypothetical protein	1464	Q9I194#PHI:4058__PHI:4713#PvdQ#292__287#Burkholderia_cepacia__Pseudomonas_aeruginosa#reduced_virulence	5e-95
cluster_006715	8.13e-14	3.16e-12	0.0536	0.8125	-3.92	Burkholderia_sp._X00360|003198	NA	NA	COG1680	CubicO group peptidase, beta-lactamase class C family	PF00144	Beta-lactamase	NA	NA	hypothetical protein	1473	Q0P7K6#PHI:6506#ClbP#562#Escherichia_coli#reduced_virulence	3e-04
cluster_016816	1.02e-28	3.34e-26	0.0085	1	-6.87	Burkholderia_plantarii_X00323|001150	NA	NA	COG3185	NA	PF13669	Glyoxalase/Bleomycin resistance protein/Dioxygenase superfamily	NA	NA	hypothetical protein	1494	Q4UZJ1#PHI:3948#XC_0450#339#Xanthomonas_campestris#reduced_virulence	2e-13
cluster_007105	2.11e-12	6.83e-11	0.1315	0.9375	-2.83	Paraburkholderia_heleia_X00724|007047	K04091	ssuD; alkanesulfonate monooxygenase [EC:1.14.14.5]	COG2141	NA	PF00296	Luciferase-like monooxygenase	NA	NA	FMNH(2)-dependent dimethylsulfone monooxygenase	1511	NA	NA
cluster_012131	1.04e-13	3.98e-12	0.0548	0.8125	-3.89	Burkholderia_ubonensis_X00593|006381	NA	NA	NA	NA	NA	NA	NA	NA	hypothetical protein	1514	NA	NA
cluster_019908	7.08e-33	4.7e-30	0.0012	1	-9.68	Burkholderia_sp._X00360|002770	NA	NA	NA	NA	NA	NA	NA	NA	hypothetical protein	1522	NA	NA
cluster_011809	1.27e-26	2.78e-24	0.0146	1	-6.1	Paraburkholderia_sp._X00786|007101	NA	NA	COG0075	NA	PF00266	Aminotransferase class-V	NA	NA	Pyridoxamine--pyruvate transaminase	1549	NA	NA
cluster_006647	1.31e-16	6.66e-15	0.0926	1	-3.43	Burkholderia_sp._X00482|003598	NA	NA	COG1414	DNA-binding transcriptional regulator, IclR family	PF01614	Bacterial transcriptional regulator	NA	NA	hypothetical protein	1552	U6ZHA8#PHI:4175#KdgR#1089444#Dickeya_solani#unaffected_pathogenicity	1e-18
cluster_003756	1.78e-13	6.64e-12	0.151	1	-2.73	Burkholderia_pseudomultivorans_X00329|001459	K18831	NA	COG5499	Antitoxin component HigA of the HigAB toxin-antitoxin module, contains an N-terminal HTH domain	NA	NA	NA	NA	hypothetical protein	1561	NA	NA
cluster_006123	2.31e-10	5.9e-09	0.1072	0.8125	-2.92	Burkholderia_ubonensis_X00601|006397	K19166	NA	COG4680	NA	PF09907	HigB_toxin, RelE-like toxic component of a toxin-antitoxin system	NA	NA	hypothetical protein	1562	NA	NA
cluster_002556	1.41e-09	3.16e-08	0.2095	0.9375	-2.16	Burkholderia_sp._X00459|006504	K01821	NA	COG1942	Phenylpyruvate tautomerase PptA, 4-oxalocrotonate tautomerase family	PF01361	Tautomerase enzyme	NA	NA	hypothetical protein	1616	NA	NA
cluster_103999	3.87e-26	5.28e-24	0	0.8125	-Inf	Burkholderia_sp._X00360|005675	NA	NA	COG2220	L-ascorbate lactonase UlaG, metallo-beta-lactamase superfamily	NA	NA	NA	NA	hypothetical protein	1618	NA	NA
cluster_006710	3.51e-15	1.52e-13	0.0402	0.8125	-4.34	Burkholderia_sp._X00486|000691	NA	NA	NA	NA	NA	NA	NA	NA	hypothetical protein	1626	NA	NA
cluster_008069	2.32e-16	1.15e-14	0.067	0.9375	-3.81	Paraburkholderia_ultramafica_X00844|000106	NA	NA	COG2770	HAMP domain	PF11845	Protein of unknown function (DUF3365)	NA	NA	hypothetical protein	1627	NA	NA
cluster_002978	4.53e-13	1.6e-11	0.0865	0.875	-3.34	Burkholderia_sp._X00367|004684	K12132	NA	COG0515	Serine/threonine protein kinase	PF00069	Protein kinase domain	GT41	UDP-GlcNAc: peptide beta-N-acetylglucosaminyltransferase (EC 2.4.1.255); UDP-Glc: peptide N-beta-glucosyltransferase (EC 2.4.1.-)	Serine/threonine-protein kinase PknD	1628	R9RJ65#PHI:4155__PHI:8151__PHI:12068#Stk#1307#Streptococcus_suis#reduced_virulence	2e-33
cluster_022724	3.42e-31	1.38e-28	0	0.9375	-Inf	Burkholderia_gladioli_X00208|002305	K07169	K07169; FHA domain-containing protein	COG1716	Forkhead associated (FHA) domain, binds pSer, pThr, pTyr	PF00498	FHA domain	NA	NA	hypothetical protein	1629	NA	NA
cluster_009265	3.13e-21	2.37e-19	0.0268	0.9375	-5.13	Burkholderia_plantarii_X00324|005311	NA	NA	COG3209	Uncharacterized conserved protein RhaS, contains 28 RHS repeats	NA	NA	NA	NA	hypothetical protein	1630	NA	NA
cluster_008196	8.94e-16	4.21e-14	0.0353	0.8125	-4.52	Paraburkholderia_solisilvae_X00779|005887	NA	NA	COG2203	GAF domain	PF01590	GAF domain	NA	NA	hypothetical protein	1637	B4E8Q7#PHI:8826#Bcal1635#95486#Burkholderia_cenocepacia#increased_virulence_(hypervirulence)	2e-36
cluster_006261	1.14e-19	7.81e-18	0.056	1	-4.16	Paraburkholderia_sacchari_X00775|004464	NA	NA	COG2021	Homoserine O-acetyltransferase	PF12697	Alpha/beta hydrolase family	NA	NA	2-succinyl-6-hydroxy-2, 4-cyclohexadiene-1-carboxylate synthase	1686	NA	NA
cluster_028676	4.17e-34	3.3e-31	0	1	-Inf	Burkholderia_plantarii_X00323|003877	NA	NA	NA	NA	NA	NA	NA	NA	hypothetical protein	1687	NA	NA
cluster_013841	2.21e-27	5.13e-25	0.0122	1	-6.36	Burkholderia_plantarii_X00323|003870	NA	NA	COG0546	Phosphoglycolate phosphatase, HAD superfamily	PF13419	Haloacid dehalogenase-like hydrolase	NA	NA	Phosphoglycolate phosphatase	1690	NA	NA
cluster_009580	2.49e-18	1.47e-16	0.0195	0.8125	-5.38	Burkholderia_sp._X00360|006126	K06133	LYS5, acpT; 4'-phosphopantetheinyl transferase [EC:2.7.8.-]	COG2091	Phosphopantetheinyl transferase	PF01648	4'-phosphopantetheinyl transferase superfamily	NA	NA	hypothetical protein	1693	Q0P7J0#PHI:6505#ClbA#562#Escherichia_coli#reduced_virulence	7e-24
cluster_012377	2.5e-25	3.29e-23	0.0195	1	-5.68	Burkholderia_thailandensis_X00520|004091	NA	NA	COG1917	Cupin domain protein related to quercetin dioxygenase	PF07883	Cupin domain	NA	NA	hypothetical protein	1696	NA	NA
cluster_022014	5.43e-27	1.2e-24	0.0134	1	-6.22	Burkholderia_pyrrocinia_X00340|004434	NA	NA	COG0684	RNA degradosome component RraA (regulator of RNase E activity)	PF03737	Aldolase/RraA	NA	NA	hypothetical protein	1701	NA	NA	bgla_2g03130
cluster_009567	2.51e-11	7.34e-10	0.2095	1	-2.25	Burkholderia_cenocepacia_X00066|005100	K15650	NA	COG5285	Ectoine hydroxylase-related dioxygenase, phytanoyl-CoA dioxygenase (PhyH) family	PF05721	Phytanoyl-CoA dioxygenase (PhyH)	NA	NA	hypothetical protein	1703	NA	NA	bgla_2g03110
cluster_033991	3.06e-28	7.45e-26	0.0097	1	-6.68	Burkholderia_sp._X00360|006115	NA	NA	NA	NA	PF00550	Phosphopantetheine attachment site	NA	NA	hypothetical protein	1704	Q9I157#PHI:6991#PvdL#287#Pseudomonas_aeruginosa#loss_of_pathogenicity	0.003	bgla_2g03100
cluster_006821	1.11e-15	5.16e-14	0.1072	1	-3.22	Paraburkholderia_panacisoli_X00756|006445	K04784	irp2, HMWP2; yersiniabactin nonribosomal peptide synthetase	COG1020	EntF, seryl-AMP synthase component of non-ribosomal peptide synthetase	PF00501	AMP-binding enzyme	NA	NA	D-alanine--D-alanyl carrier protein ligase	1705	A0A2J9QCW3#PHI:10259#DltA#1309#Streptococcus_mutans#reduced_virulence	2e-66	bgla_2g03090
cluster_011445	3.06e-28	7.45e-26	0.0097	1	-6.68	Burkholderia_pseudomallei_X00325|004832	NA	NA	COG2771	DNA-binding transcriptional regulator, CsgD family	PF03472	Autoinducer binding domain	NA	NA	hypothetical protein	1706	NA	NA	bgla_2g03080
cluster_006972	1.03e-18	6.34e-17	0.0658	1	-3.93	Burkholderia_pyrrocinia_X00340|004748	NA	NA	COG1670	NA	NA	NA	NA	NA	hypothetical protein	1721	NA	NA
cluster_013840	5.39e-24	6.01e-22	0.0073	0.875	-6.9	Burkholderia_sp._X00392|001719	NA	NA	NA	NA	PF16937	Type III secretion system translocator protein, HrpF	NA	NA	hypothetical protein	1722	NA	NA
cluster_008721	1.1e-22	1.03e-20	0.0329	1	-4.93	Paraburkholderia_humisilvae_X00731|004817	NA	NA	NA	NA	PF18013	Phage tail lysozyme	NA	NA	hypothetical protein	1723	NA	NA
cluster_004288	2.2e-18	1.31e-16	0.0694	1	-3.85	Paraburkholderia_sp._X00818|000944	NA	NA	NA	NA	PF11937	Protein of unknown function (DUF3455)	NA	NA	hypothetical protein	1724	NA	NA
cluster_001368	1.01e-11	3.08e-10	0.1973	1	-2.34	Paraburkholderia_sp._X00789|000125	NA	NA	COG0745	NA	PF00486	Transcriptional regulatory protein, C terminal	NA	NA	hypothetical protein	1725	O87822#PHI:7461#HrpG#305#Ralstonia_solanacearum#reduced_virulence	5e-54
cluster_009522	1.12e-17	6.38e-16	0.078	1	-3.68	Burkholderia_plantarii_X00324|005355	K01447	NA	COG3023	N-acetyl-anhydromuramyl-L-alanine amidase AmpD	PF18013	Phage tail lysozyme	NA	NA	hypothetical protein	1726	NA	NA
cluster_014689	8.48e-30	3.06e-27	0.0061	1	-7.36	Burkholderia_sp._X00360|005352	NA	NA	NA	NA	PF09486	Bacterial type III secretion protein (HrpB7)	NA	NA	hypothetical protein	1730	NA	NA
cluster_002048	5.22e-11	1.46e-09	0.1657	0.9375	-2.5	Paraburkholderia_ginsengiterrae_X00718|002471	NA	NA	NA	NA	PF09502	Bacterial type III secretion protein (HrpB4)	NA	NA	hypothetical protein	1733	NA	NA
cluster_002430	2.87e-13	1.03e-11	0.1559	1	-2.68	Burkholderia_sp._X00483|004323	K18381	NA	NA	NA	PF09483	Type III secretion protein (HpaP)	NA	NA	hypothetical protein	1739	P35651#PHI:4106#HpaP#305#Ralstonia_solanacearum#reduced_virulence	1e-10
cluster_033640	4.17e-34	3.3e-31	0	1	-Inf	Burkholderia_plantarii_X00323|003826	NA	NA	NA	NA	NA	NA	NA	NA	hypothetical protein	1743	NA	NA
cluster_008594	9.22e-10	2.14e-08	0.1206	0.8125	-2.75	Caballeronia_calidae_X00650|008263	NA	NA	NA	NA	NA	NA	NA	NA	hypothetical protein	1764	NA	NA
cluster_005449	1.31e-09	2.94e-08	0.1242	0.8125	-2.71	Paraburkholderia_caballeronis_X00682|000439	NA	NA	COG3118	Chaperedoxin CnoX, contains thioredoxin-like and TPR-like domains, YbbN/TrxSC family	PF00085	Thioredoxin	NA	NA	Thiol-disulfide oxidoreductase ResA	1767	NA	NA
cluster_009918	2.59e-09	5.57e-08	0.0999	0.75	-2.91	Paraburkholderia_sp._X00785|004348	K03832	tonB; periplasmic protein TonB	COG0810	Periplasmic protein TonB, links inner and outer membranes	PF03544	Gram-negative bacterial TonB protein C-terminal	NA	NA	hypothetical protein	1771	NA	NA
cluster_009620	1.34e-10	3.55e-09	0.1023	0.8125	-2.99	Burkholderia_vietnamiensis_X00627|002560	K07165	fecR; transmembrane sensor	COG3712	NA	PF16220	Domain of unknown function (DUF4880)	NA	NA	Protein FecR	1774	P23485#PHI:8005__PHI:11749#FecR#562#Escherichia_coli#reduced_virulence__unaffected_pathogenicity	8e-08
cluster_006469	1.53e-19	1.04e-17	0.0572	1	-4.13	Paraburkholderia_sp._X00789|006695	NA	NA	COG0500	NA	PF10119	Predicted methyltransferase regulatory domain	NA	NA	hypothetical protein	1800	NA	NA
cluster_014209	7.4e-19	4.58e-17	0.0171	0.8125	-5.57	Burkholderia_sp._X00355|003372	NA	NA	NA	NA	NA	NA	NA	NA	hypothetical protein	1802	NA	NA
cluster_007070	2.87e-12	9.17e-11	0.0524	0.75	-3.84	Burkholderia_sp._X00486|000879	K03449	MFS.CP; MFS transporter, CP family, cyanate transporter	COG2807	Cyanate permease	PF07690	Major Facilitator Superfamily	NA	NA	2-nitroimidazole transporter	1803	NA	NA
cluster_005976	2.84e-15	1.25e-13	0.0572	0.875	-3.93	Burkholderia_plantarii_X00323|003819	NA	NA	NA	NA	NA	NA	NA	NA	hypothetical protein	1808	Q8XRI5#PHI:10851#RSp0846#305#Ralstonia_solanacearum#effector_(plant_avirulence_determinant)	2e-43
cluster_023580	1.41e-28	3.89e-26	0	0.875	-Inf	Burkholderia_sp._X00360|001220	NA	NA	NA	NA	NA	NA	NA	NA	hypothetical protein	1809	NA	NA
cluster_007095	6.12e-19	3.85e-17	0.0633	1	-3.98	Burkholderia_sp._X00439|006868	NA	NA	COG2199	GGDEF domain, diguanylate cyclase (c-di-GMP synthetase) or its enzymatically inactive variants	PF00990	Diguanylate cyclase, GGDEF domain	NA	NA	hypothetical protein	1812	B4EJP6#PHI:8831#Bcam1554#95486#Burkholderia_cenocepacia#increased_virulence_(hypervirulence)	4e-28
cluster_006492	3.89e-14	1.55e-12	0.1364	1	-2.87	Paraburkholderia_phenazinium_X00759|004926	NA	NA	COG2718	Uncharacterized conserved protein YeaH/YhbH, required for sporulation, DUF444 family	PF14518	Iron-containing redox enzyme	NA	NA	hypothetical protein	1816	NA	NA
cluster_005253	1e-08	1.95e-07	0.1133	0.75	-2.73	Burkholderia_sp._X00390|003268	NA	NA	NA	NA	NA	NA	NA	NA	hypothetical protein	1842	NA	NA
cluster_011866	8.14e-13	2.79e-11	0.0463	0.75	-4.02	Paraburkholderia_caledonica_X00686|002499	NA	NA	COG2030	Acyl-CoA dehydratase PaaZ	PF01575	MaoC like domain	NA	NA	hypothetical protein	1845	B1MM63#PHI:6456#MAB_4780#36809#Mycobacteroides_abscessus#loss_of_pathogenicity	0.004
cluster_001127	9.35e-16	4.38e-14	0.106	1	-3.24	Burkholderia_sp._X00391|000482	NA	NA	COG1020	EntF, seryl-AMP synthase component of non-ribosomal peptide synthetase	PF00501	AMP-binding enzyme	NA	NA	D-alanine--D-alanyl carrier protein ligase	1851	W0H5E5#PHI:4836#Cif_B#36746#Pseudomonas_cichorii#reduced_virulence	0
cluster_002415	1.06e-10	2.84e-09	0.2302	1	-2.12	Paraburkholderia_antibiotica_X00663|006154	K20971	NA	COG2199	GGDEF domain, diguanylate cyclase (c-di-GMP synthetase) or its enzymatically inactive variants	PF00990	Diguanylate cyclase, GGDEF domain	NA	NA	hypothetical protein	1852	NA	NA
cluster_027162	7.2e-22	6.14e-20	0.0024	0.75	-8.27	Paraburkholderia_rhynchosiae_X00770|002461	NA	NA	COG2120	N-acetylglucosaminyl deacetylase, LmbE family	PF02585	GlcNAc-PI de-N-acetylase	CE14	N-acetyl-1-D-myo-inosityl-2-amino-2-deoxy-alpha-D-glucopyranoside deacetylase (EC 3.5.1.89); diacetylchitobiose deacetylase (EC 3.5.1.-); mycothiol S-conjugate amidase (EC 3.5.1.-)	1D-myo-inositol 2-acetamido-2-deoxy-alpha-D-glucopyranoside deacetylase	1860	NA	NA
cluster_042177	3.42e-31	1.38e-28	0	0.9375	-Inf	Burkholderia_plantarii_X00323|005697	K01179	NA	COG2730	Aryl-phospho-beta-D-glucosidase BglC, GH1 family	PF00150	Cellulase (glycosyl hydrolase family 5)	GH5	endo-beta-1,4-glucanase / cellulase (EC 3.2.1.4); endo-beta-1,4-xylanase (EC 3.2.1.8); beta-glucosidase (EC 3.2.1.21); beta-mannosidase (EC 3.2.1.25); beta-glucosylceramidase (EC 3.2.1.45); glucan beta-1,3-glucosidase (EC 3.2.1.58); exo-beta-1,4-glucanase / cellodextrinase (EC 3.2.1.74); glucan endo-1,6-beta-glucosidase (EC 3.2.1.75); mannan endo-beta-1,4-mannosidase (EC 3.2.1.78); cellulose beta…	hypothetical protein	1863	P29717#PHI:10734#XOG1#5476#Candida_albicans#unaffected_pathogenicity	2e-17
cluster_015972	1.28e-15	5.93e-14	0.0365	0.8125	-4.47	Burkholderia_sp._X00478|003820	NA	NA	NA	NA	NA	NA	NA	NA	hypothetical protein	1866	NA	NA
cluster_018205	1.45e-13	5.5e-12	0.039	0.75	-4.27	Paraburkholderia_kururiensis_X00737|004338	NA	NA	NA	NA	NA	NA	NA	NA	hypothetical protein	1869	NA	NA
cluster_006150	2.22e-11	6.51e-10	0.0877	0.8125	-3.21	Burkholderia_sp._X00390|001616	NA	NA	COG1524	c-di-AMP phosphodiesterase AtaC or nucleotide pyrophosphatase, AlkP superfamily	PF13385	Concanavalin A-like lectin/glucanases superfamily	NA	NA	hypothetical protein	1870	NA	NA
cluster_016798	1.25e-25	1.67e-23	0.0183	1	-5.77	Burkholderia_glumae_X00216|001001	NA	NA	NA	NA	NA	NA	NA	NA	hypothetical protein	1876	NA	NA
cluster_028495	4.04e-31	1.55e-28	0.0037	1	-8.1	Paraburkholderia_acidicola_X00658|006166	NA	NA	COG3325	Chitinase, GH18 family	PF03422	Carbohydrate binding module (family 6)	GH55	exo-beta-1,3-glucanase (EC 3.2.1.58); endo-beta-1,3-glucanase (EC 3.2.1.39)	hypothetical protein	1884	NA	NA
cluster_010052	4.37e-18	2.55e-16	0.0207	0.8125	-5.29	Paraburkholderia_sp._X00802|008303	K15773	NA	COG1396	Transcriptional regulator, contains XRE-family HTH domain	PF13560	Helix-turn-helix domain	NA	NA	hypothetical protein	1888	NA	NA
cluster_026847	3.42e-31	1.38e-28	0	0.9375	-Inf	Burkholderia_plantarii_X00324|005485	NA	NA	NA	NA	NA	NA	NA	NA	hypothetical protein	1909	NA	NA
cluster_020610	2.15e-23	2.09e-21	0.0037	0.8125	-7.8	Burkholderia_sp._X00382|000753	NA	NA	COG3979	Chitodextrinase	PF05426	Alginate lyase	NA	NA	hypothetical protein	1911	NA	NA
cluster_154032	3.87e-26	5.28e-24	0	0.8125	-Inf	Burkholderia_sp._X00360|003647	NA	NA	NA	NA	PF07043	Protein of unknown function (DUF1328)	NA	NA	hypothetical protein	1928	NA	NA
cluster_071688	3.87e-26	5.28e-24	0	0.8125	-Inf	Burkholderia_sp._X00426|006749	NA	NA	NA	NA	NA	NA	NA	NA	hypothetical protein	1931	NA	NA
cluster_031146	7.98e-24	8.13e-22	0	0.75	-Inf	Burkholderia_sp._X00360|003658	NA	NA	COG1873	Sporulation protein YlmC, YlmC/YmxH family, contains PRC-barrel domain	NA	NA	NA	NA	hypothetical protein	1940	NA	NA
cluster_090286	3.87e-26	5.28e-24	0	0.8125	-Inf	Burkholderia_gladioli_X00210|001569	NA	NA	NA	NA	PF04972	BON domain	NA	NA	hypothetical protein	1941	NA	NA
cluster_001342	2.17e-10	5.56e-09	0.2412	1	-2.05	Burkholderia_multivorans_X00249|004031	NA	NA	COG2124	NA	PF00067	Cytochrome P450	NA	NA	hypothetical protein	1949	G7TIP9#PHI:4138#Xrp14#347#Xanthomonas_oryzae#reduced_virulence	1e-27
cluster_020588	3.87e-26	5.28e-24	0	0.8125	-Inf	Burkholderia_sp._X00360|003668	NA	NA	NA	NA	NA	NA	NA	NA	hypothetical protein	1950	NA	NA
cluster_041330	3.87e-26	5.28e-24	0	0.8125	-Inf	Burkholderia_sp._X00360|003670	NA	NA	NA	NA	NA	NA	NA	NA	hypothetical protein	1952	NA	NA
cluster_008407	3.79e-13	1.35e-11	0.0853	0.875	-3.36	Burkholderia_sp._X00360|003679	NA	NA	NA	NA	NA	NA	NA	NA	hypothetical protein	1961	NA	NA
cluster_010848	3.95e-09	8.27e-08	0.1364	0.8125	-2.57	Burkholderia_ambifaria_X00036|005305	NA	NA	COG3631	Ketosteroid isomerase-related protein	NA	NA	NA	NA	hypothetical protein	1964	NA	NA
cluster_005247	1.6e-11	4.77e-10	0.0853	0.8125	-3.25	Burkholderia_lata_X00228|007856	NA	NA	NA	NA	PF02321	Outer membrane efflux protein	NA	NA	hypothetical protein	1969	C6DB00#PHI:3710#TolC#554#Pectobacterium_carotovorum#reduced_virulence	2e-09
cluster_011481	1.03e-21	8.57e-20	0.0073	0.8125	-6.8	Burkholderia_sp._X00449|006076	K20276	NA	COG2373	Uncharacterized conserved protein YfaS, alpha-2-macroglobulin family	PF19077	Bacterial Ig-like domain	NA	NA	hypothetical protein	1972	NA	NA	bgla_2g00540
cluster_011481	1.03e-21	8.57e-20	0.0073	0.8125	-6.8	Burkholderia_sp._X00449|006076	K20276	NA	COG2373	Uncharacterized conserved protein YfaS, alpha-2-macroglobulin family	PF19077	Bacterial Ig-like domain	NA	NA	hypothetical protein	1973	NA	NA	bgla_2g00530
cluster_008234	6.19e-16	2.99e-14	0.0341	0.8125	-4.57	Paraburkholderia_mimosarum_X00746|005691	NA	NA	COG0457	Tetratricopeptide (TPR) repeat	NA	NA	NA	NA	hypothetical protein	1974	NA	NA	bgla_2g00520
cluster_004057	6.53e-11	1.8e-09	0.0962	0.8125	-3.08	Paraburkholderia_edwinii_X00704|004368	NA	NA	COG4961	NA	PF07811	TadE-like protein	NA	NA	hypothetical protein	1976	NA	NA	bgla_2g00500
cluster_003272	4.84e-11	1.37e-09	0.0938	0.8125	-3.11	Burkholderia_metallica_X00240|001045	K09005	K09005; uncharacterized protein	COG1430	Uncharacterized conserved membrane protein, UPF0127 family	PF02643	Uncharacterized ACR, COG1430	NA	NA	hypothetical protein	1977	NA	NA	bgla_2g00490
cluster_005707	1.5e-12	4.99e-11	0.0694	0.8125	-3.55	Paraburkholderia_unamae_X00847|002604	K12511	NA	COG2064	Flp pilus assembly protein TadC	PF00482	Type II secretion system (T2SS), protein F	NA	NA	hypothetical protein	1978	NA	NA	bgla_2g00480
cluster_005541	1.5e-12	4.99e-11	0.0694	0.8125	-3.55	Paraburkholderia_sp._X00812|001690	K12510	NA	COG4965	NA	PF00482	Type II secretion system (T2SS), protein F	NA	NA	hypothetical protein	1979	NA	NA	bgla_2g00470
cluster_006530	2.97e-14	1.19e-12	0.0694	0.875	-3.66	Paraburkholderia_sp._X00809|001708	NA	NA	COG3926	Lysozyme family protein	PF05838	Glycosyl hydrolase 108	GH108	N-acetylmuramidase (EC 3.2.1.17)	hypothetical protein	1982	NA	NA
cluster_071217	7.98e-24	8.13e-22	0	0.75	-Inf	Burkholderia_sp._X00360|003001	NA	NA	NA	NA	NA	NA	NA	NA	hypothetical protein	2072	NA	NA
cluster_022939	5.4e-25	6.5e-23	0.0012	0.8125	-9.38	Burkholderia_sp._X00360|002959	NA	NA	NA	NA	NA	NA	NA	NA	hypothetical protein	2082	NA	NA
cluster_026004	4.17e-34	3.3e-31	0	1	-Inf	Burkholderia_plantarii_X00324|001177	NA	NA	COG3167	NA	NA	NA	NA	NA	hypothetical protein	2209	NA	NA
cluster_033217	3.42e-31	1.38e-28	0	0.9375	-Inf	Burkholderia_plantarii_X00323|001048	NA	NA	NA	NA	NA	NA	NA	NA	hypothetical protein	2325	NA	NA
cluster_039617	1.41e-28	3.89e-26	0	0.875	-Inf	Burkholderia_sp._X00360|003869	NA	NA	NA	NA	NA	NA	NA	NA	hypothetical protein	2337	NA	NA
cluster_042911	3.87e-26	5.28e-24	0	0.8125	-Inf	Burkholderia_sp._X00360|003868	NA	NA	NA	NA	NA	NA	NA	NA	hypothetical protein	2338	NA	NA
cluster_010625	2.07e-17	1.14e-15	0.0244	0.8125	-5.06	Paraburkholderia_sediminicola_X00777|002218	NA	NA	COG0454	NA	PF00583	Acetyltransferase (GNAT) family	NA	NA	hypothetical protein	2362	NA	NA
cluster_023052	4.17e-34	3.3e-31	0	1	-Inf	Burkholderia_gladioli_X00213|001454	NA	NA	NA	NA	NA	NA	NA	NA	hypothetical protein	2372	NA	NA
cluster_005348	4.37e-12	1.38e-10	0.1035	0.875	-3.08	Paraburkholderia_sediminicola_X00777|007230	NA	NA	COG1846	DNA-binding transcriptional regulator, MarR family	NA	NA	NA	NA	hypothetical protein	2405	A0A0H6ZQK4#PHI:5549#OhrR#666#Vibrio_cholerae#reduced_virulence	0.007
cluster_013538	7.4e-19	4.58e-17	0.0171	0.8125	-5.57	Paraburkholderia_bannensis_X00675|006929	NA	NA	NA	NA	PF04972	BON domain	NA	NA	hypothetical protein	2406	NA	NA
cluster_005645	1.04e-13	3.98e-12	0.0548	0.8125	-3.89	Paraburkholderia_acidipaludis_X00659|002055	NA	NA	COG5473	Uncharacterized membrane protein	NA	NA	NA	NA	hypothetical protein	2453	NA	NA
cluster_005832	4.26e-13	1.51e-11	0.0621	0.8125	-3.71	Paraburkholderia_ferrariae_X00706|005341	NA	NA	COG4709	Uncharacterized membrane protein	PF08006	Protein of unknown function (DUF1700)	NA	NA	hypothetical protein	2454	NA	NA
cluster_010573	1.84e-12	6e-11	0.0706	0.8125	-3.52	Burkholderia_sp._X00429|000283	K10947	NA	COG1695	DNA-binding transcriptional regulator, PadR family	PF03551	Transcriptional regulator PadR-like family	NA	NA	hypothetical protein	2455	Q9X399#PHI:711#AphA#666#Vibrio_cholerae#reduced_virulence	0.002
cluster_077954	3.87e-26	5.28e-24	0	0.8125	-Inf	Burkholderia_sp._X00360|006407	NA	NA	COG0346	Catechol 2,3-dioxygenase or related enzyme, vicinal oxygen chelate (VOC) family	NA	NA	NA	NA	hypothetical protein	2500	NA	NA
cluster_011307	8.26e-17	4.26e-15	0.028	0.8125	-4.86	Burkholderia_vietnamiensis_X00631|004685	K07245	pcoD; copper resistance protein D	COG1276	Putative copper export protein	PF05425	Copper resistance protein D	NA	NA	Copper resistance protein D	2507	NA	NA
cluster_034333	1.41e-28	3.89e-26	0	0.875	-Inf	Burkholderia_plantarii_X00323|004064	NA	NA	NA	NA	NA	NA	NA	NA	hypothetical protein	2509	NA	NA
cluster_003288	3.4e-14	1.36e-12	0.1352	1	-2.89	Paraburkholderia_caballeronis_X00683|006199	NA	NA	NA	NA	PF01475	Ferric uptake regulator family	NA	NA	hypothetical protein	2518	P0A9A9#PHI:4887#Fur#562#Escherichia_coli#unaffected_pathogenicity__reduced_virulence	2e-21
cluster_012195	4.54e-14	1.79e-12	0.0719	0.875	-3.61	Paraburkholderia_sp._X00812|004482	K10543	xylF; D-xylose transport system substrate-binding protein	COG4213	ABC-type xylose transport system, periplasmic component	PF13407	Periplasmic binding protein domain	NA	NA	hypothetical protein	2520	Q2YJE8#PHI:9129#Bab2_1109#235#Brucella_abortus#reduced_virulence	3e-34
cluster_005254	1.82e-13	6.78e-12	0.0804	0.875	-3.44	Paraburkholderia_sp._X00801|007030	K00853	araB; L-ribulokinase [EC:2.7.1.16]	COG1069	Ribulose kinase	PF02782	FGGY family of carbohydrate kinases, C-terminal domain	NA	NA	Ribulokinase	2524	P77432#PHI:9990#LsrK#562#Escherichia_coli#reduced_virulence	2e-17
cluster_018649	8.27e-15	3.44e-13	0.0877	0.9375	-3.42	Burkholderia_seminalis_X00349|000306	NA	NA	COG5297	Cellulase/cellobiase CelA1	PF08787	Alginate lyase	PL7	poly(beta-mannuronate) lyase / M-specific alginate lyase (EC 4.2.2.3); alpha-L-guluronate lyase / G-specific alginate lyase (EC 4.2.2.11); poly-(MG)-lyase / MG-specific alginate lyase (EC 4.2.2.-); endo-beta-1,4-glucuronan lyase (EC 4.2.2.14); oligoalginate lyase / exo-alginate lyase (EC 4.2.2.26)	hypothetical protein	2526	NA	NA
cluster_008840	8.45e-20	5.91e-18	0.0548	1	-4.19	Burkholderia_sp._X00370|001405	NA	NA	COG1122	NA	PF12138	Spherulation-specific family 4	GH135	alpha-1,4-galactosaminogalactan hydrolase (EC 3.2.1.-)	hypothetical protein	2528	NA	NA
cluster_045748	3.42e-31	1.38e-28	0	0.9375	-Inf	Burkholderia_sp._X00360|004385	NA	NA	NA	NA	NA	NA	NA	NA	hypothetical protein	2538	NA	NA
cluster_014868	2.61e-23	2.52e-21	0.0171	0.9375	-5.78	Burkholderia_plantarii_X00323|004019	K03215	rumA; 23S rRNA (uracil1939-C5)-methyltransferase [EC:2.1.1.190]	COG2265	tRNA/tmRNA/rRNA uracil-C5-methylase, TrmA/RlmC/RlmD family	NA	NA	NA	NA	hypothetical protein	2551	NA	NA
cluster_006119	3.44e-11	9.79e-10	0.1608	0.9375	-2.54	Paraburkholderia_tropica_X00840|007156	K00826	E2.6.1.42, ilvE; branched-chain amino acid aminotransferase [EC:2.6.1.42]	COG0115	NA	PF01063	Amino-transferase class IV	NA	NA	hypothetical protein	2557	I1RYQ4#PHI:9360#Fgbat1/2_(FGSG_09512)#5518#Fusarium_graminearum#unaffected_pathogenicity	1e-71
cluster_033998	3.42e-31	1.38e-28	0	0.9375	-Inf	Burkholderia_sp._X00360|006385	NA	NA	COG1917	Cupin domain protein related to quercetin dioxygenase	PF16867	Dimethlysulfonioproprionate lyase	NA	NA	Putative dimethlysulfonioproprionate lyase DddL	2560	NA	NA
cluster_000888	7.05e-11	1.94e-09	0.2241	1	-2.16	Paraburkholderia_kururiensis_X00736|000920	NA	NA	NA	NA	PF11162	Protein of unknown function (DUF2946)	NA	NA	hypothetical protein	2591	NA	NA
cluster_008268	1.72e-10	4.46e-09	0.2375	1	-2.07	Burkholderia_sp._X00415|006508	K02014	NA	COG4772	Outer membrane receptor for Fe3+-dicitrate	PF00593	TonB dependent receptor	NA	NA	Vitamin B12 transporter BtuB	2592	P13036#PHI:8006__PHI:11750#FecA#562#Escherichia_coli#reduced_virulence__unaffected_pathogenicity	7e-06
cluster_009074	1.29e-18	7.88e-17	0.0292	0.875	-4.9	Burkholderia_contaminans_X00191|004284	K03531	ftsZ; cell division protein FtsZ	COG0206	Cell division GTPase FtsZ	PF12327	FtsZ family, C-terminal domain	NA	NA	Cell division protein FtsZ	2635	NA	NA
cluster_001059	5.57e-10	1.34e-08	0.1961	0.9375	-2.26	Paraburkholderia_aromaticivorans_X00664|002595	NA	NA	COG5516	Uncharacterized conserved protein containing a Zn-ribbon-like motif, possibly RNA-binding	PF11706	CGNR zinc finger	NA	NA	hypothetical protein	2674	NA	NA
cluster_008260	4.29e-23	4.1e-21	0.0305	1	-5.04	Paraburkholderia_phenazinium_X00759|004197	NA	NA	COG1506	Dipeptidyl aminopeptidase/acylaminoacyl peptidase	PF00326	Prolyl oligopeptidase family	CE7	acetyl xylan esterase (EC 3.1.1.72); cephalosporin-C deacetylase (EC 3.1.1.41).	hypothetical protein	2687	NA	NA
cluster_003870	7.9e-16	3.75e-14	0.1048	1	-3.25	Caballeronia_sordidicola_X00653|005920	NA	NA	NA	NA	NA	NA	NA	NA	hypothetical protein	2724	NA	NA
cluster_003880	6.66e-16	3.18e-14	0.1035	1	-3.27	Paraburkholderia_ultramafica_X00844|006781	NA	NA	COG2199	GGDEF domain, diguanylate cyclase (c-di-GMP synthetase) or its enzymatically inactive variants	PF00563	EAL domain	NA	NA	hypothetical protein	2725	C9XTL5#PHI:5504#RpfR#413502#Cronobacter_turicensis#unaffected_pathogenicity	1e-58
cluster_026243	7.66e-21	5.7e-19	0.0097	0.8125	-6.38	Burkholderia_sp._X00448|002238	NA	NA	COG3591	V8-like Glu-specific endopeptidase	PF10459	Peptidase S46	NA	NA	Dipeptidyl aminopeptidase BII	2728	NA	NA
cluster_003613	6.33e-13	2.21e-11	0.1206	0.9375	-2.96	Burkholderia_plantarii_X00324|005706	NA	NA	COG3386	Sugar lactone lactonase YvrE	PF03022	Major royal jelly protein	NA	NA	hypothetical protein	2833	NA	NA
cluster_005983	2.44e-14	9.88e-13	0.095	0.9375	-3.3	Paraburkholderia_sp._X00824|000143	K01483	NA	COG3194	Ureidoglycolate hydrolase (allantoin degradation)	PF04115	Ureidoglycolate lyase	NA	NA	Ureidoglycolate lyase	2845	NA	NA
cluster_031711	3.87e-26	5.28e-24	0	0.8125	-Inf	Burkholderia_gladioli_X00213|004366	NA	NA	NA	NA	NA	NA	NA	NA	hypothetical protein	2854	NA	NA
cluster_007986	6.26e-22	5.4e-20	0.0378	1	-4.73	Paraburkholderia_megapolitana_X00743|003792	NA	NA	COG2755	NA	PF14606	GDSL-like Lipase/Acylhydrolase family	NA	NA	hypothetical protein	2856	NA	NA
cluster_044190	3.87e-26	5.28e-24	0	0.8125	-Inf	Burkholderia_sp._X00360|003428	NA	NA	NA	NA	NA	NA	NA	NA	hypothetical protein	2865	NA	NA
cluster_009234	6.18e-21	4.62e-19	0.0451	1	-4.47	Paraburkholderia_sp._X00795|004904	NA	NA	COG1846	DNA-binding transcriptional regulator, MarR family	PF12802	MarR family	NA	NA	Transcriptional regulator SlyA	2869	P40676#PHI:2678#SlyA#28901#Salmonella_enterica#reduced_virulence	2e-06
cluster_001956	5.03e-11	1.42e-09	0.2192	1	-2.19	Paraburkholderia_atlantica_X00672|007097	NA	NA	COG0477	NA	PF06779	Uncharacterised MFS-type transporter YbfB	NA	NA	hypothetical protein	2885	NA	NA
cluster_130218	3.87e-26	5.28e-24	0	0.8125	-Inf	Burkholderia_sp._X00426|000312	NA	NA	NA	NA	NA	NA	NA	NA	hypothetical protein	2893	NA	NA
cluster_075168	3.87e-26	5.28e-24	0	0.8125	-Inf	Burkholderia_sp._X00426|000311	NA	NA	NA	NA	NA	NA	NA	NA	hypothetical protein	2894	NA	NA
cluster_024393	7.08e-33	4.7e-30	0.0012	1	-9.68	Burkholderia_plantarii_X00323|006502	NA	NA	NA	NA	NA	NA	NA	NA	hypothetical protein	2898	NA	NA
cluster_004208	1.72e-10	4.46e-09	0.2375	1	-2.07	Paraburkholderia_oxyphila_X00755|009465	NA	NA	COG0457	Tetratricopeptide (TPR) repeat	PF00515	Tetratricopeptide repeat	GT41	UDP-GlcNAc: peptide beta-N-acetylglucosaminyltransferase (EC 2.4.1.255); UDP-Glc: peptide N-beta-glucosyltransferase (EC 2.4.1.-)	Cell division coordinator CpoB	2956	S7WCF1#PHI:10890#Spy_(TGGT1_273500)#5811#Toxoplasma_gondii#unaffected_pathogenicity	1e-28
cluster_003782	9.03e-11	2.45e-09	0.2278	1	-2.13	Burkholderia_sp._X00442|002665	NA	NA	COG0583	DNA-binding transcriptional regulator, LysR family	PF03466	LysR substrate binding domain	NA	NA	HTH-type transcriptional regulator HdfR	2964	Q2YRP4#PHI:5012#VtlR#235#Brucella_abortus#reduced_virulence	4e-20
cluster_011068	3.04e-24	3.53e-22	0.0244	1	-5.36	Paraburkholderia_acidicola_X00658|004577	NA	NA	NA	NA	NA	NA	NA	NA	hypothetical protein	2966	NA	NA	-
cluster_003850	2.98e-10	7.51e-09	0.1876	0.9375	-2.32	Burkholderia_sp._X00361|001587	K07577	K07577; putative mRNA 3-end processing factor	COG1236	RNA processing exonuclease, beta-lactamase fold, Cft2 family	NA	NA	NA	NA	hypothetical protein	2968	NA	NA	bgla_1g09490
cluster_005975	4.68e-12	1.47e-10	0.1876	1	-2.41	Paraburkholderia_hospita_X00728|007995	K10747	NA	COG1793	ATP-dependent DNA ligase	PF01068	ATP dependent DNA ligase domain	NA	NA	DNA ligase	2969	NA	NA	bgla_1g09500
cluster_006166	1.39e-13	5.29e-12	0.1486	1	-2.75	Paraburkholderia_sp._X00799|008214	K03724	lhr; ATP-dependent helicase Lhr and Lhr-like helicase [EC:3.6.4.-]	COG1201	Lhr-like helicase	PF08494	DEAD/H associated	NA	NA	ATP-dependent RNA helicase SrmB	2970	B9XXL6#PHI:8011#Rhpa#210#Helicobacter_pylori#reduced_virulence	2e-08	bgla_1g09510
cluster_003470	1.58e-13	5.92e-12	0.1498	1	-2.74	Burkholderia_sp._X00468|000511	K06953	K06953; uncharacterized protein	COG1407	Metallophosphoesterase superfamily enzyme	NA	NA	NA	NA	hypothetical protein	2971	NA	NA	bgla_1g09520
cluster_001342	2.17e-10	5.56e-09	0.2412	1	-2.05	Burkholderia_multivorans_X00249|004031	NA	NA	COG2124	NA	PF00067	Cytochrome P450	NA	NA	hypothetical protein	3010	G7TIP9#PHI:4138#Xrp14#347#Xanthomonas_oryzae#reduced_virulence	1e-27
cluster_016608	1.13e-22	1.05e-20	0.011	0.875	-6.32	Burkholderia_sp._X00360|006325	NA	NA	NA	NA	NA	NA	NA	NA	hypothetical protein	3012	NA	NA
[truncated: 513 more rows]

## Sheet: Supplementary Datasets 5
id	pvalue (Fisher's exact test)	adjusted pvalue (Fisher's exact test)	Others Lifestyles	Plant Pathogen Lifestyles	log2fold	gene	keggid	kegg description	cogid	cog description	pfamid	pfam description	dbcanid	dbcan description	prokka description	Genome position syringae_X01783	PHI-base id	evalue hit PHI-base
[truncated: 407 more rows]

[truncated: 7 more sheets: Supplementary Datasets 6, Supplementary Datasets 7, Supplementary Datasets 8, Supplementary Datasets 9, Supplementary Datasets 10, Supplementary Datasets 11, Supplementary Datasets 12]
